# Supplementary material for: Incomplete concerted evolution and reproductive isolation at the rDNA locus uncovers nine cryptic species within Anopheles longirostris from Papua New Guinea
Source: BMC Evol Biol. 2010 Dec 24;10:392. doi: 10.1186/1471-2148-10-392 (PMC3022607; doi:10.1186/1471-2148-10-392)
Supplement: Additional file 1 — S1_ ITS2_A_longirostris. (ITS2 DNA sequence alignment in Phylip format). [file 1471-2148-10-392-S1.PHY]

105 762
A1A611    ----------------CCGCAGCTAAGTGCGCGTCAGAATGTGAACTGCAGGACACATGAACACCGACACGTTGAACGCATATGGCGCATCGGCTCGCCTCAAAACGACCGATGCACACATCCTTGAGTGTCTACTTAC--GTTGCC--CAA-----ACC--ACCCG--GGCCCCGTTCACGCGGGGTC--CGTCATCCGACTACAGCATGCCGCGCGGG------TCGC---A-G---ACCGAGGCGGACGTTGTGCATAACGGCGTGCTGGGCGCGGCTTCGCGCCGCCC-CAGGGCGTTGATCCGGGT----GAGTTGGATTCGAGCGGGCGCGGCCG--GCCGTCATTGGCCTGCACGCGCTCGACGCGCGCGGT-CCCTTGGTCGTTAGATGTTGCGCTCGTAGCC-TTCCCTAGGTGGACTACAATGGCGCCAGATGCTTCCGACCG-TACG---GGGGACCCGACAGTTCGCGTCTTGCG-GTCGGTGCCTACAAGGTAGCCCG--CGCAC---------TCCGGTGC--GTG-GCGCG-----CACAG---TGTACGCCGCCGT----CGCCCCGC--TCGAGCCACATCCAC--TTGCTCGA---GGT-CGC-CGCAC--ATGCG-CG-ACC--CCCA-ACA-----ACGTAGACCTCAGGTGATGTGTGGTAACCCCCGGAATTTAAGCATATTAATAAGGGGAGGAAAAGAAACCAACCGGGATTCCCTGAGTAG----------------
A1A612    -------------AGACCGCAGCTAAATGCGCGTCAGAATGTGAACTGCAGGACACATGAACACCGACACGTTGAACGCATATGGCGCATCGGCTCGCCTCAAAACGACCGATGCACACATCCTTGAGTGTCTACTTAC--GTTGCC--CAA-----ACC--ACCCG--GGCCCCGTTCACGCGGGGTC--CGTCATCCGACTACAACATGCCGCGCGGG------TCGC---A-G---ACCGAGGCGGACGTTGTGCATAACGGCGTGCTGGGCGCGGCTTCGCGCCGCCC-CAGGGCGTTGATCCGGGT----GAGTTGGATTCGAGCGGGCGCGGCCG--GCCGTCATTGGCCTGCACGCGCTCGACGCGCGCGGT-CCCTTGGTCGTTAGATGTTGCGCTCGTAGCC-TTCCCTAGGTGGACTACAATGGCGCCAGATGCTTCCGACCG-TACG---GGGGACCCGACAGTTCGCGTCTTGCG-GTCGGTGCCTACAAGGTAGCCCG--CGCAC---------TCCGGTGC--GTG-GCGCG-----CACAG---TGTACGCCGCCGT----CGCCCCGC--TCGAGCCACATCCAC--TTGCTCGA---GGT-CGC-CGCAC--ATGCG-CG-ACC--CCCA-ACA-----ACGTAGACCTCAGGTGATGTGTGGTAACCCCCGGAATTTAAGCATATTAATAAGGGGAGGAAAAGAAACCAACCGGGATTCCCTGAGTA-----------------
A1A613    ----------------CCGCAGCTAAGTGCGCGTCAGAATGTGAACTGCAGGACACATGAACACCGACACGTTGAACGCATATGGCGCATCGGCTCGCCTCAAAACGACCGATGCACACATCCTTGAGTGTCTACTTAC--GTTGCC--CAA-----ACC--ACCCG--GGCCCCGTTCACGCGGGGTC--CGTCATCCGACTACAACATGCCGCGCGGG------TCGC---A-G---ACCGAGGCGGACGTTGTGCATAACGGCGTGCTGGGCGCGGCTTCGCGCCGCCC-CAGGGCGTTGATCCGGGT----GAGTTGGATTCGAGCGGGCGCGGCCG--GCCGTCATTGGCCTGCACGCGCTCGACGCGCGCGGT-CCCTTGGTCGTTAGATGTTGCGCTCGTAGCC-TTCCCTAGGTGGACTACAATGGCGCCAGATGCTTCCGACCG-TACG---GGGGACCCGACAGTTCGCGTCTTGCG-GTCGGTGCCTACAAGGTAGCCCG--CGCAC---------TCCGGTGC--GTG-GCGCG-----CACAG---TGTACGCCGCCGT----CGCCCCGC--TCGAGCCACATCCAC--TTGCTCGA---GGT-CGC-CGCAC--ATGCG-CG-ACC--CCCA-ACA-----ACGTAGACCTCAGGTGATGTGTGGTAACCCCCGGAATTTAAGCATATTAATAAGGGGAGGAAAAGAAACCAACCGGGATTCCCTGAGTA-----------------
A1A614    ------------AAGACCGCAGCTAAATGCGCGTCAGAATGTGAACTGCAGGACACATGAACACCGACACGTTGAACGCATATGGCGCATCGGCTCGCCTCAAAACGACCGATGCACACATCCTTGAGTGTCTACTTAC--GTTGCC--CAA-----ACC--ACCCG--GGCCCCGTTCACGCGGGGTC--CGTCATCCGACTACAACATGCCGCGCGGG------TCGC---A-G---ACCGAGGCGGACGTTGTGCATAACGGCGTGCTGGGCGCGGCTTCGCGCCGCCC-CAGGGCGTTGATCCGGGT----GAGTTGGATTCGAGCGGGCGCGGCCG--GCCGTCATTGGCCTGCACGCGCTCGACGCGCGCGGT-CCCTTGGTCGTTAGATGTTGCGCTCGTAGCC-TTCCCTAGGTGGACTACAATGGCGCCAGATGCTTCCGACCG-TACG---GGGGACCCGACAGTTCGCGTCTTGCG-GTCGGTGCCTACAAGGTAGCCCG--CGCAC---------TCCGGTGC--GTG-GCGCG-----CACAG---TGTACGCCGCCGT----CGCCCCGC--TCGAGCCACATCCAC--TTGCTCGA---GGT-CGC-CGCAC--ATGCG-CG-ACC--CCCA-ACA-----ACGTAGACCTCAGGTGATGTGTGGTAACCCCCGGAATTTAAGCATATTAATAAGGGGAGGAAAAGAAACCAACCGGGATTCCCTGAGTAGCTG-------------
A1A615    -------------AGACCGCAGCTAAATGCGCGTCAGAATGTGAACTGCAGGACACATGAACACCGACACGTTGAACGCATATGGCGCATCGGCTCGCCTCAAAACGACCGATGCACACATCCTTGAGTGTCCACTTAC--GTTGCC--CAA-----ACC--ACCCG--GGCCCCGTTCACGCGGGGTC--CGTCATCCGACTACAACATGCCGCGCGGG------TCGC---A-G---ACCGAGGCGGACGTTGTGCATAACGGCGTGCTGGGCGCGGCTTCGCGCCGCCC-CAGGGCGTTGATCCGGGT----GAGTTGGATTCGAGCGGGCGCGGCCG--GCCGTCATTGGCCTGCACGCGCTCGACGCGCGCGGT-CCCTTGGTCGTTAGATGTTGCGCTCGTAGCC-TTCCCTAGGTGGACTACAATGGCGCCAGATGCTTCCGACCG-TACG---GGGGACCCGACAGTTCGCGTCTTGCG-GTCGGTGCCTACAAGGTAGCCCG--CGCAC---------TCCGGTGC--GTG-GCGCG-----CACAG---TGTACGCCGCCGT----CGCCCCGC--TCGAGCCACATCCAC--TTGCTCGA---GGT-CGC-CGCAC--ATGCG-CG-ACC--CCCA-ACA-----ACGTAGACCTCAGGTGATGTGTGGTAACCCCCGGAATTTAAGCATATTAATAAGGGGAGGAAAAGAAACCAACCGGGATTCCCTGAGTAGCTG-------------
A1A641    --------------------AGCTAAATGCGCGTCAGAATGTGAACTGCAGGACACATGAACACCGACACGTTGAACGCATATGGCGCATCGGCTCGCCTCAAAACGACCGATGCACACATCCTTGAGTGTCTACTTAC--GTTGCC--CAA-----ACC--ACCCG--GGCCCCGTTCACGCGGGGTC--CGTCATCCGACTACAACATGCCGCGCGGG------TCGC---A-G---ACCGAGGCGGACGTTGTGCATAACGGCGTGCTGGGCGCGGCTTCGCGCCGCCC-CAGGGCGTTGATCCGGGT----GAGTTGGATTCGAGCGGGCGCGGCCG--GCCGTCATTGGCCTGCACGCGCTCGACGCGCGCGGT-CCCTTGGTCGTTAGATGTTGCGCTCGTAGCC-TTCCCTAGGTGGACTACAATGGCGCCAGATGCTTCCGACCG-TACG---GGGGACCCGACAGTTCGCGTCTTGCG-GTCGGTGCCTACAAGGTAGCCCG--CGCAC---------TCCGGTGC--GTG-GCGCG-----CACAG---TGTACGCCGCCGT----CGCCCCGC--TCGAGCCACATCCAC--TTGCTCGA---GGT-CGC-CGCAC--ATGCG-CG-ACC--CCCA-ACA-----ACGTAGACCTCAGGTGATGTGTGGTAACCCCCGGAATTTAAGCATATTAATAAGGGGAGGAAAAGAAACCAACCGGGATTCCCTGAGTA-----------------
A1A642    --------------------AGCTAAATGCGCGTCAGAATGTGAACTGCAGGACACATGAACACCGACACGTTGAACGCATATGGCGCATCGGCTCGCCTCAAAACGACCGATGCACACATCCTTGAGTGTCTACTTAC--GTTGCC--CAA-----ACC--ACCCG--GGCCCCGTTCACGCGGGGTC--CGTCATCCGACTACAACATGCCGCGCGGG------TCGC---G-G---ACCGAGGCGGACGTTGTGCATAACGGCGTGCTGGGCGCGGCTTCGCGCCGCCC-CAGGGCGTTGATCCGGGT----GAGTTGGATTCGAGCGGGCGCGGCCG--GCCGTCATTGGCCTGCACGCGCTCGACGCGCGCGGT-CCCTTGGTCGTTAGATGTTGCGCTCGTAGCC-TTCCCTAGGTGGACTACAATGGCGCCAGATGCTTCCGACCG-TACG---GGGGACCCGACAGTTCGCGTCTTGCG-GTCGGTGCCTACAAGGTAGCCCG--CGCAC---------TCCGGTGC--GTG-GCGCG-----CACAG---TGTACGCCGCCGT----CGCCCCGC--TCGAGCCACATCCAC--TTGCTCGA---GGT-CGC-CGCAC--ATGCG-CG-ACC--CCCA-ACA-----ACGTAGACCTCAGGTGATGTGTGGTAACCCCCGGAATTTAAGCATATTAATAAGGGGAGGAAAAGAAACCAACCGGGATTCCCTGAGTA-----------------
A1A643    --------------------AGCTAAATGCGCGTCAGAATGTGAACTGCAGGACACATGAACACCGACACGTTGAACGCATATGGCGCATCGGCTCGCCTCAAAACGACCGATGCACACATCCTTGAGTGTCTACTTAC--GTTGCC--CAA-----ACC--ACCCG--GGCCCCGTTCACGCGGGGTC--CGTCATCCGACTACAACATGCCGCGCGGG------TCGC---A-G---ACCGAGGCGGACGTTGTGCATAACGGCGTGCTGGGCGCGGCTTCGCGCCGCCC-CAGGGCGTTGATCCGGGT----GAGTTGGATTCGAGCGGGCGCGGCCG--GCCGTCATTGGCCTGCACGCGCTCGACGCGCGCGGT-CCCTTGGTCGTTAGATGTTGCGCTCGTAGCC-TTCCCCAGGTGGACTACAATGGCGCCAGATGCTTCCGACCG-TACG---GGGGACCCGAAAGTTCGCGTCTTGCG-GTCGGTGCCTACAAGGTAGTCCG--CGCAC---------TCCGGTGC--GTG-GCGCG-----CACAG---TGTACGCCGCCGT----CGCCCCGC--TCGAGCCACATCCAC--TTGCTCGA---GGT-CGC-CGCAC--ACGCG-CG-ACC--CCCA-ACA-----ACGTAGACCTCAGGTGATGTGTGGTAACCCCCGGAATTTAAGCATATTAATAAGGGGAGGAAAAGAAACCAACCGGGATTCCCTGAGTA-----------------
A1A645    --------------------AGCTAAATGCGCGTCAGAATGTGAACTGCAGGACACATGAACACCGACACGTTGAACGCATATGGCGCATCGGCTCGCCTCAAAACGACCGATGCACACATCCTTGAGTGTCTACTTAC--GTTGCC--CAA-----ACC--ACCCG--GGCCCCGTTCACGCGGGGTC--CGTCATCCGACTACAACATGCCGCGCGGG------TCGC---A-G---ACCGAGGCGGACGTTGTGCATAACGGCGTGCTGGGCGCGGCTTCGCGCCGCCC-CAGGGCGTTGATCCGGGT----GAGTTGGATTCGAGCGGGCGCGGCCG--GCCGTCATTGGCCTGCACGCGCTCGACGCGCGCGGT-CCCTTGGTCGTTAGATGTTGCGCTCGTAGCC-TTCCCTAGGTGGACTACAATGGCGCCAGATGCTTCCGACCG-TACG---GGGGACCCGACAGTTCGCGTCTTGCG-GTCGGTGCCTACAAGGTAGCCCG--CGCAC---------TCCGGTGC--GTG-GCGCG-----CACAG---TGTACGCCGCCGT----CGCCCCGC--TCGAGCCACATCCAC--TTGCTCGA---GGT-CGC-CGCAC--ATGCG-CG-ACC--CCCA-ACA-----ACGTAGACCTCAGGTGATGTGTGGTAACCCCCGGAATTTAAGCATATTAATAAGGGGAGGAAAAGAAACCAACCGGGATTCCCTGAGTA-----------------
A1A631    -----------------CGCAGCTAAATGCGCGTCAGAATGTGAACTGCAGGACACATGAACACCGACACGTTGAACGCATATGGCGCATCGGCTCGCCTCAAAACGACCGATGCACACATCCTTGAGTGTCTACTTAC--GTTGCC--CAA-----ACC--ACCCG--GGCCCCGTTCACGCGGGGTC--CGTCATCCGACTACAACATGCCGCGCGGG------TCGC---A-G---ACCGAGGCGGACGTTGTGCATAACGGCGTGCTGGGCGCGGCTTCGCGCCGCCC-CAGGGCGTTGATCCGGGT----GAGTTGGGTTCGAGCGGGCGCGGCCG--GCCGTCATTGGCCTGCACGCGCTCGACGCGCGCGGT-CCCTTGGTCGTTAGATGTTGCGCTCGTAGCC-TTCCCTAGGTGGACTACAATGGCGCCAGATGCTTCCGACCG-TACG---GGGGACCCGACAGTTCGCGTCTTGCG-GTCGGTGCCTACAAGGTAGCCCG--CGCAC---------TCCGGTGC--GTG-GCGCG-----CACAG---TGTACGCCGCCGT----CGCCCCGC--TCGAGCCACATCCAC--TTGCTCGA---GGT-CGC-CGCAC--ATGCG-CG-ACC--CCCA-ACA-----ACGTAGACCTCAGGTGATGTGTGGTAACCCCCGGAATTTAAGCATATTAATAAGGGGAGGAAAAGAAACCAACCGGGATTCCCTGAGTAG----------------
A1A633    -----------------CGCAGCTAAATGCGCGTCAGAATGTGAACTGCAGGACACATGAACACCGACACGTTGAACGCATATGGCGCATCGGCTCGCCTCAAAACGACCGATGCACACATCCTTGAGTGTCTACTTAC--GTTGCC--CAA-----ACC--ACCCG--GGCCCCGTTCACGCGGGGTC--CGTCATCCGACTACAACATGCCGCGCGGG------TCGC---A-G---ACCGAGGCGGACGTTGTGCATAACGGCGTGCTGGGCGCGGCTTCGCGCCGCCC-CAGGGCGTTGATCCGGGT----GAGTTGGATTCGAGCGGGCGCGGCCG--GCCGTCATTGGCCTGCACGCGCTCGACGCGCGCGGT-CCCTTGGTCGTTAGATGTTGCGCTCGTAGCC-TTCCCTAGGTGGACTACAATGGCGCCAGATGCTTCCGACCG-TACG---GGGGACCCGACAGTTCGCGTCTTGCG-GTCGGTGCCTACAAGGTAGCCCG--CGCAC---------TCCGGTGC--GTG-GCGCG-----CACAG---TGTACGCCGCCGT----CGCCCCGC--TCGAGCCACATCCAC--TTGCTCGA---GGT-CGC-CGCAC--ATGCG-CG-ACC--CCCA-ACA-----ACGTAGACCTCAGGTGATGTGTGGTAACCCCCGGAATTTAAGCATATTAATAAGGGGAGGAAAAGAAACCAACCGGGATTCCCTGA--------------------
A1A632    -----------------CGCAGCTAAATGCGCGTCAGAATGTGAACTGCAGGACACATGAACACCGACACGTTGAACGCATATGGCGCATCGGCTCGCCTCAAAACGACCGATGCACACATCCTTGAGTGTCTACTTAC--GTTGCC--CAA-----ACC--ACCCG--GGCCCCGTTCACGCGGGGTC--CGTCATCCGACTACAACATGCCGCGCGGG------TCGC---A-G---ACCGAGGCGGACGTTGTGCATAACGGCGTGCTGGGCGCGGCTTCGCGCCGCCC-CAGGGCGTTGATCCGGGT----GAGTTGGATTCGAGCGGGCGCGGCCG--GCCGTCATTGGCCTGCACGCGCTCGACGCGCGCGGT-CCCTTGGTCGTTAGATGTTGCGCTCGTAGCC-TTCCCTAGGTGGACTACAATGGCGCCAGATGCTTCCGACCG-TACG---GGGGACCCGACAGTTCGCGTCTTGCG-GTCGGTGCCTACAAGGTAGCCCG--CGCAC---------TCCGGTGC--GTG-GCGCG-----CACAG---TGTACGCCGCCGT----CGCCCCGC--TCGAGCCACATCCAC--TTGCTCGA---GGT-CGC-CGCAC--ACGCGGCGCACCGACCCA-ACA-----ACGTAGACCTCAGGTGATGTGTGGTAACCCCCGGAATTTAAGCATATTAATAAGGGGAGGAAAAGAAACCAACCGGGATTCCCTGAGTA-----------------
A1A634    -----------------CGCAGCTAAATGCGCGTCAGAATGTGAACTGCAGGACACATGAACACCGACACGTTGAACGCATATGGCGCATCGGCTCGCCTCAAAACGACCGATGCACACATCCTTGAGTGTCTACTTAC--GTTGCC--CAA-----ACC--ACCCG--GGCCCCGTTCACGCGGGGTC--CGTCATCCGACTACAACATGCCGCGCGGG------TCGC---A-G---ACCGAGGCGGACGTTGTGCATAACGGCGTGCTGGGCGCGGCTTCGCGCCGCCC-CAGGGCGTTGATCCGGGT----GAGTTGGATTCGAGCGGGCGCGGCCG--GCCGTCATTGGCCTGCACGCGCTCGACGCGCGCGGT-CCCTTGGTCGTTAGATGTTGCGCTCGTAGCC-TTCCCTAGGTGGACTACAATGGCGCCAGATGCTTCCGACCG-TACG---GGGGGCCCGACAGTTCGCGTCTTGCG-GTCGGTGCCTACAAGGTAGCCCG--CGCAC---------TCCGGTGC--GTG-GCGCG-----CACAG---TGTACGCCGCCGT----CGCCCCGC--TCGAGCCACATCCAC--TTGCTCGA---GGT-CGC-CGCAC--ATGCG-CG-ATC--CCCA-ACA-----ACGTAGACCTCAGGTGATGCGTGGTAACCCCCGGAATTTAAGCATATTAATAAGGGGAGGAAAAGAAACCAACCGGGATTCCCTGAGTA-----------------
A1A635    -----------------CGCAGCTAAATGCGCGTCAGAATGTGAACTGCAGGACACATGAACACCGACACGTTGAACGCACATGGCGCATCGGCTCGCCTCAAAACGACCGATGCACACATCCTTGAGTGTCTACTTAC--GTTGCC--CAA-----ACC--ACCCG--GGCCCCGTTCACGCGGGGTC--CGTCATCCGACTACAACATGCCGCGCGGG------TCGC---A-G---ACCGAGGCGGACGTTGTGCATAACGGCGTGCTGGGCGCGGCTTCGCGCCGCCC-CAGGGCGTTGATCCGGGT----GAGTTGGATTCGAGCGGGCGCGGCCG--GCCGTCATTGGCCTGCACGCGCTCGACGCGCGCGGT-CCCTTGGTCGTTAGATGTTGCGCTCGTAGCC-TTCCCTAGGTGGACTACAATGGCGCCAGATGCTTCCGACCG-TACG---GGGGACCCGACAGTTCGCGTCCTGCG-GTCGGTGCCTACAAGGTAGCCCG--CGCAC---------TCCGGTGC--GTG-GCGCG-----CACAG---TGTACGCCGCCGT----CGCCCCGC--TCGAGCCACATCCAC--TTGCTCGA---GGT-CGC-CGCAC--ACGCGGCGCACCGACCCA-ACA-----ACGTAGACCTCAGGTGATGTGTGGTAACCCCCGGAATTTAAGCATATTAATAAGGGGAGGAAAAGAAACCAACCGGGATTCCCTG---------------------
B1D912    ---------------ACCGCAGCTAAATGCGCGTCAGAATGTGAACTGCAGGACACATGAACACCGACACGTTGAACGCATATGGCGCATCGGCTCGCCTCAAAACGACCGATGCACACATCCTTGAGTGTCTACTTAC--GTTGCCATCATTGTTTGCCACACTCGTTGGCCCCGTTCGCGCGGGGTCTCCGACATTCGACTACAACATGCCACGTGGGGGCGCGCCGCCGGGCGCGCGCCGAGGTGGACGTTGTGCATAACAGCGTGCTGGGT---TCCTCGCTGAGCCTTCAGGGCGTTGGTCCGGGTACACGGTTTGGATTTGAGCGGGCG--GCCATCGCCGCCATTGGCCCGCACGCGCTTGTCGCGCGTGGT-CCCCTGGTCGTTAGATGTTGCGCTCGTAGCCTTTTCCGAGGT---CTGCAATGGCGCCAGATGCTTCCGACCAAT-CG-CAGGGGACCCGA-----CGCGTCTCGCGTGCTGGCGCCTACT-GGCAGGTAGGGGCCGC--------CTTTCTTAT--CCATCCGCG-----CACCG---TGGACA--GTAGT-----GC---GC----GTGC-ACACTCGC----GCGCGT---GTTACGT--GTTC---AATAACG-A-CA---CA--TG-----ATGTAGACCTCAGGTGATGTGTGGTAACCCCCGGAATTTAAGCATATTAATAAGGGGAGGAAGAGAAACCAACCGGGATTCCCTGAGTAG----------------
B1D913    --------------------AGCTAAATGCGCGTCAGAATGTGAACTGCAGGACACATGAACACCGACACGTTGAACGCATATGGCGCATCGGCTCGCCTCAAAACGACCGATGCACACATCCTTGAGTGTCTACTTAC--GTTGCCATCATTGTTTGCCACACTCGTTGGCCCCGTTCGCGCGGGGTCTCCGACATTCGACTACAACATGCCACGTGGGGGCGCGCCGCCGGGCGCGCGCCGAGGTGGACGTTGTGCATAACAGCGTGCTGGGC---TCCTCGCTGAGCCTTCAGGGCGTTGGTCCGGGTACACGGTTTGGATTTGAGCGGGCG--GCCATCGCCGCCATTGGCCCGCACGCGCTTGTCGCGCGTGGT-CCCCTGGTCGTTAGATGTTGCGCTCGTAGCCTTTTCCGAGGT---CTGCAATGGCGCCAGATGCTTCCGACCAAT-CG-CAGGGGACCCGA-----CGCGTCTCGCGTGCTGGCGCCTACT-GGCAGGTAGGGGCCGC--------CTTTCTTAT--CCATCCGCG-----CACCG---TGGACA--GTAGT-----GC---GC----GTGC-ACACTCGC----GCGCGT---GTTACGT--GTTC---AATAACG-A-CA---CA--TG-----ATGTAGACCTCAGGTGATGTGTGGTAACCCCCGGAATTTAAGCATATTAATAAGGGGAGGAAGAGAAACCAACCGGGATTCCCTGAGTAG----------------
B1D914    ----------------------CTAAATGCGCGTCAGAATGTGAACTGCAGGACACATGAACACCGACACGTTGAACGCATATGGCGCATCGGCTCGCCTCAAAACGACCGATGCACACATCCTTGAGTGTCTACTTAC--GTTGCCATCATTGTTTGCCACACTCGTTGGCCCCGTTCGCGCGGGGTCTCCGACATTCGACTACAACATGCCACGTGGGGGCGCGCCGCCGGGCGCGCGCCGAGGTGGACGTTGTGCATAACAGCGTGCTGGAC---TCCTCGCTGAGCCTTCAGGGCGTTGGTCCGGGTACACGGTTTGGATTTGAGCGGGCG--GCCATCGCCGCCATTGGCCCGCACGCGCTTGTCGCGCGTGGT-CCCCTGGTCGTTAGATGTTGCGCTCGTAGCCTTTTCCGAGGT---CTGCAATGGCGCCAGATGCTTCCGACCAAT-CG-CAGGGGACCCGA-----CGCGTCTCG--TGCTGGCGCCTACT-GGCAGGTAGGGGCCGC--------CTTTCTTAT--CCATCCGCG-----CACCG---TGGACA--GTAGT-----GC---GC----GTGC-ACACTCGC----GCGCGT---GTTACGT--GTTC---AATAACG-A-CA---CA--TG-----ATGTAGACCTCAGGTGATGTGTGGTAACCCCCGGAATTTAAGCATATTAATAAGGGGAGGAAGAGAAACCAACCGGGATTCCCTGAGTAG----------------
B1D915    -------------------CAGCTAAATGCGCGTCAGAATGTGAACTGCAGGACACATGAACACCGACACGTTGAACGCATATGGCGCATCGGCTCGCCTCAAAACGACCGATGCACACATCCTTGAGTGTCTACTTAC--GTTGCCATCATTGTTTGCCACACTCGTTGGCCCCGTTCGCGCGGGGTCTCCGACATTCGACTACAACATGCCACGTGGGGGCGCGCCGCCGGGCGCGCGCCGAGGTGGACGTTGTGCATAACAGCGTGCTGGAC---TCCTCGCTGAGCCTTCAGGGCGTTGGTCCGGGTACACGGTTTGGATTTGAGCGGGCG--GCCATCGCCGCCATTGGCCCGCACGCGCTTGTCGCGCGTGGT-CCCCTGGTCGTTAGATGTTGCGCTCGTAGCCTTTTCCGAGGT---CTGCAATGGCGCCAGATGCTTCCGACCAAT-CG-CAGGGGACCCGA-----CGCGTCTCG--TGCTGGCGCCTACT-GGCAGGTAGGGGCCGC--------CTTTCTTAT--CCATCCGCG-----CACCG---TGGACA--GTAGT-----GC---GC----GTGC-ACACTCGC----GCGCGT---GTTACGT--GTTC---AATAACG-A-CA---CA--TG-----ATGTAGACCTCAGGTGATGTGTGGTAACCCCCGGAATTTAAGCATATTAATAAGGGGAGGAAGAGAAACCAACCGGGATTCCCTGAGTAG----------------
B1A411    -------------------CAGCTAAATGCGCGTCAGAATGTGAACTGCAGGACACATGAACACCGACACGTTGAACGCATATGGCGCATCGGCTCGCCTCAAAACGACCGATGCACACATCCTTGAGTGTCTACTTAC--GTTGCCATCATTGTTTGCCACACTCGTTGGCCCCGTTCGCGCGGGGTCTCCGACATTCGACTACAACATGCCACGTGGGGGCGCGCCGCCGGGCGCGCGCCGAGGCGGACGTTGTGCATAACAGCGTGCTGGGC---TCCTCGCTGAGCCTTCAGGGCGTTGGTCCGGGTACACGGTTTGGATTTGAGCGGGCG--GCCATCGCCGCCATTGGCCCGCACGCGCTTGTCGCGCGTGGT-CCCCTGGTCGTTAGATGTTGCGCTCGTAGCCTTTTCCGAGGT---CTGCAATGGCGCCAGATGCTTCCGACCAAT-CG-CAGGGGACCCGA-----CGCGTCTCGCGTGCTGGCGCCTACT-GGCAGGTAGGGGCCGC--------CTTTCTTAT--CCATCCGCG-----CACCG---TGGACA--GTAGT-----GC---GC----GTGC-ACACTCGC----GCGCGT---GTTACGT--GTTC---AATAACG-A-CA---CA--TG-----ATGTAGACCTCAGGTGATGTGTGGTAACCCCCGGAATTTAAGCATATTAATAAGGGGAGGAAGAGAAACCAACCGGGATTCCCTGAGTA-----------------
B1A412    -------------------CAGCTAAATGCGCGTCAGAATGTGAACTGCAGGACACATGAACACCGACACGTTGAACGCATATGGCGCATCGGCTCGCCTCAAAACGACCGATGCACACATCTTTGAGTGTCTACTTAC--GTTGCCATCATTGTTTGCCACACTCGTTGGCCCCGTTCGCGCGGGGTCTCCGACATTCGACTACAACATGCCACGTGGGGGCGCGCCGCCGGGCGCGCGCCGAGGTGGACGTTGTGCATAACAGCGTGCTGGGC---TCCTCGCTGAGCCTTCAGGGCGTTGGTCCGGGTACACGGTTTGGATTTGAGCGGGCG--GCCATCGCCGCCATTGGCCCGCACGCGCTTGTCGCGCGTGGT-CCCCTGGTCGTTAGATGTTGCGCTCGTAGCCTTTTCCGAGGT---CTGCAATGGCGCCAGATGCTTCCGACCAAT-CG-CAGGGGACCCGA-----CGCGTCTCGCGTGCTGGCGCCTACT-GGCAGGTAGGGGCCGC--------CTTTCTTAT--CCATCCGCG-----CACCG---TGGACA--GTAGT-----GC---GC----TTGC-ACACTCGC----GCGCGT---ATTACGT--GTTC---AATAACG-A-CA---CA--TG-----ATGTAGACCTCAGGTGATGTGTGGTAACCCCCGGAATTTAAGCATATTAATAAGGGGAGGAAGAGAAACCAACCGGGATTCCCTGAGTA-----------------
B1A413    -------------------------AATGCGCGTCAGAATGTGAACTGCAGGACACATGAACACCGACACGTTGAACGCATATGGCGCATCGGCTCGCCTCAAAACGACCGATGCACACATCCTTGAGTGTCTACTTAC--GTTGCCATCATTGTTTGCCACACTCGTTGGCCCCGTTCGCGCGGGGTCTCCGACATTCGACTACAACATGCCACGTGGGGGCGCGCCGCCGGGCGCGCGCCGAGGTGGACGTTGTGCATAACAGCGTGCTGGGC---TCCTCGCTGAGCCTTCAGGGCGTTGGTCCGGGTACACGGTTTGGATTTGAGCGGGCG--GCCATCGCCGCCATTGGCCCGCACGCGCTTGTCGCGCGTGGT-CCCCTGGTCGTTAGATGTTGCGCTCGTAGCCTTTTCCGAGGT---CTGCAATGGCGCCAGATGCTTCCGACCAAT-CG-CAGGGGACCCGA-----CGCGTCTCGCGTGCTGGCGCCTACT-GGCAGGTAGGGGCCGC--------CTTTCTTAT--CCATCCGCG-----CACCG---TGGACA--GTAGT-----GC---GC----GTGC-ACACTCGC----GCGCGT---GTTACGT--GTTC---AATAACG-A-CA---CA--TG-----ATGTAGACCTCAGGTGATGTGTGGTAACCCCCGGAATTTAAGCATATTAATAAGGGGAGGAAGAGAAACCAACCGGGATTCCCTGAGTA-----------------
B1A414    -------------------------AATGCGCGTCAGAATGTGAACTGCAGGACACATGAACACCGACACGTTGAACGCATATGGCGCATCGGCTCGCCTCAAAACGACCGATGCACACATCCTTGAGTGTCTACTTAC--GTTGCCATCATTGTTTGCCACACTCGTTGGCCCCGTTCGCGCGGGGTCTCCGACATTCGACTACAACATGCCACGTGGGGGCGCGCCGCCGGGCGCGCGCCGAGGTGGACGTTGTGCATAACAGCGTGCTGGGC---TCCTCGCTGAGCCTTCAGGGCGTTGGTCCGGGTACACGGTTTGGATTTGAGCGGGCG--GCCATCGCCGCCATTGGCCCGCACGCGCTTGTCGCGCGTGGT-CCCCTGGTCGTTAGATGTTGCGCTCGTAGCCTTTTCCGAGGT---CTGCAATGGCGCCAGATGCTTCCGACCAAT-CG-CAGGGGACCCGA-----CGCGTCTCGCGTGCTGGCGCCTACT-GGCAGGTAGGGGCCGC--------CTTTCTTAT--CCATCCGCG-----CACCG---TGGACA--GTAGT-----GC---GC----GTGC-ACACTCGC----GCGCGT---GTTACGT--GTTC---AATAACG-A-CA---CA--TG-----ATGTAGACCTCAGGTGATGTGTGGTAACCCCCGGAATTTAAGCATATTAATAAGGGGAGGAAGAGAAACCAACCGGGATTCCCTGAGTA-----------------
B1A415    -------------------------TATGCGCGTCAGAATGTGAACTGCAGGACACATGAACACCGACACGTTGAACGCATATGGCGCATCGGCTCGCCTCAAAACGACCGATGCACACATCCCTGAGTGTCTACTTAC--GTTGCCATCATTGTTTGCCACACTCGTTGGCCCCGTTCGCGCGGGGTCTCCGACATTCGACTACAACATGCCACGTGGGGGCGCGCCGCCGGGCGCGCGCCGAGGTGGACGTTGTGCATAACAGCGTGCTGGGC---TCCTCGCTGAGCCTTCAGGGCGTTGGTCCGGGTACACGGTTTGGATTTGAGCGGGCG--GCCATCGCCGCCATTGGCCCGCACGCGCTTGTCGCGCGTGGT-CCCCTGGTCGTTAGATGTTGCGCTCGTAGCCTTTTCCGAGGT---CTGCAATGGCGCCAGATGCTTCCGACCAAT-CG-CAGGGGACCCGA-----CGCGTCTCGCGTGCTGGCGCCTACT-GGCAGGTAGGGGCCGC--------CTTTCTTAT--CCATCCGCG-----CACCG---TGGACA--GTAGT-----GC---GC----GTGC-ACACTCGC----GCGCGT---GTTACGT--GTTC---AATAACG-A-CA---CA--TG-----ATGTAGACCTCAGGTGATGTGTGGTAACCCCCGGAATTTAAGCATATTAATAAGGGGAGGAAGAGAAACCAACCGGGATTCCTTGAGTA-----------------
C11A111   -----------GAAGACCGCAGCTAAATGCGCGTCAGAATGTGAACTGCAGGACACATGAACACCGACACGTTGAACGCATATGGCGCATCGGCTCGCCTCAAAACGACCGATGCACACATCCTTGAGTGTCTACTTAC--GTTGCC--CAA-----ACC--ACCCG--GGCCCCGTTCGCGCGGGGTC--CGTCATTCGACTACAACATGCCGCGCGGG------TCGC---A-G---ACCGAGGCGGACGTTGTGCATAACGGCGTGCTGGGCGCGGCTTCGCGCCGCCC-CAGGGCGTTGATCCGGGT----GAGTTGGATTCGAGCGGGCGCGGCCG--GCCGTCACTGGCCTGCACGCGCTCGGCGCGCGCGGT-CCCTCGGTCGTTAGATGTTGCGCTCGTAGCC-TTCCCTAGGTGGACTACAATGGCGCCAGATGCTTCCGACCGGTACG---GGGGACCCGACAGTTCGCGTCTTGCG-GTCGGTGCCTACAAGGTTGCCC-----------------CC-AGTG-----G--CAAA-----CACAG---TGTACGCCGCCGT----CGCCCCGC--CCGAGCCACATCCAC--TTGCTCTCGGTGGT-CGT-CGCCC---CACGGCG-GCCACCCCA-CCAACAACACGTAGACCTCAGGTGATGTGTGGTAACCCCCGGAATTTAAGCATATTAATAAGGGGAGGAAGAGAAACCAACCGGGATTCCCTGAGTAGCTGCG-----------
C11A112   ----------------CCGCAGCTAAATGCGCGTCAGAATGTGAACTGCAGGACACATGAACACCGACACGTTGAACGCATATGGCGCATCGGCTCGCCTCAAAACGACCGATGCACACATCCTTGAGTGTCTACCTAC--GTTGCC--CAA-----ACC--ACCCG--GGCCCCGTTCGCGCGGGGTC--CGTCATTCGACTACAACATGCCGCGCGGG------TCGC---A-G---ACCGAGGCGGACGTTGTGCATAACGGCGTGCTGGGCGCGGCTTCGCGCCGCCC-CAGGGCGTTGATCCGGGT----GAGTTGGATTCGAGCGGGCGCGGCCG--GCCGTCACTGGCCTGCACGCGCTCGGCGCGCGCGGT-CCCTCGGTCGTTAGATGTTGCGCTCGTAGCC-TTCCCTAGGTGGACTACAATGGCGCCAGATGCTTCCGACCGGTACG---GGGGACCCGACAGTTCGCGCCTTGCG-GTCGGTGCCTACAAGGTTGCCC-----------------CC-AGTG-----G--CAAA-----CACAG---TGTACGCCGCCGT----CGCCCCGC--CCGAGCCACATCCAC--TTGCTCTCGGTGGT-CGT-CGCCC---CACGGCG-GCCACCCCA-CCAACAACACGTAGACCTCAGGTGATGTGTGGTAACCCCCGGAATTTAAGCATATTAATAAGGGGAGGAAGAGAAACCAACCGGGATTCCCTGAGTAGCTG-------------
C11A113   -------------AGACCGCAGCTAAATGCGCGTCAGAATGTGAACTGCAGGACACATGAACACCGACACGTTGAACGCATATGGCGCATCGGCTCGCCTCAAAACGACCGATGCACACACCCTTGAGTGTCTACTTAC--GTTGCC--CAA-----ACC--ACCCG--GGCCCCGTTCGCGCGGGGTC--CGTCATTCGACTACAACATGCCGCGCGGG------TCGC---A-G---ACCGAGGCGGACGTTGTGCATAACGGCGTGCTGGGCGCGGCTTCGCGCCGCCC-CAGGGCGTTGATCCGGGT----GAGTTGGATTCGAGCGGGCGCGGCCG--GCCGTCACTGGCCTGCACGCGCTCGGCGCGCGCGGT-CCCTCGGTCGTTAGATGTTGCGCTCGTAGCC-TTCCCTAGGTGGACTACAATGGCGCCAGATGCTTCCGACCGGTACG---GGGGACCCGACAGTTCGCGCCTTGCG-GTCGGTGCCTACAAGGTTGCCC-----------------CC-AGTG-----G--CAAA-----CACAG---TGTACGCCGCCGT----CGCCCCGC--CCGAGCCACATCCAC--TTGCTCTCGGTGGT-CGT-CGCCC---CACGGCG-GCCACCCCA-CCAACAATACGTAGACCTCAGGTGATGTGTGGTAACCCCCGGAATTTAAGCATATTAATAAGGGGAGGAAGAGAAACCAACCGGGATTCCCTGAGTAGCTGC------------
C11A114   ----------------CCGCAGCTAAATGCGCGTCAGAATGTGAACTGCAGGACACATGAACACCGACACGTTGAACGCATATGGCGCATCGGCTCGCCTCAAAACGACCGATGCACACATCCTTGAGTGTCTACTTAC--GTTGCC--CAA-----ACC--ACCCG--GGCCTCGTTCGCGCGGGGTC--CGTCATTCGACTACGACATGCCGCGCGGG------TCGC---A-G---ACCGAGGCGGACGTTGTGCATAACGGCGTGCTGGGCGCGGCTTCGCGCCGCCC-CAGGGCGTTGATCCGGGT----GAGTTGGATTCGAGCGGGCGCGGCCG--GCCGTCACTGGCCTGCACGCGCTCGGCGCGCGCGGT-CCCTCGGTCGTTAGATGTTGCGCTCGTAGCC-TTCCCTAGGTGGACTACAATGGCGCCAGATGCTTCCGACCGGTACG---GGGGACCCGACAGTTCGCGCCTTGCG-GTCGGTGCCTACAAGGTTGCCC-----------------CC-AGTG-----G--CAAA-----CACAG---TGTACGCCGCCGT----CGCCCCGC--CCGAGCCACATCCAC--TTGCTCGCGGTGGT-CGT-CGCCC---CACGGCG-GCCACCCCA-CCAACAACACGTAGACCTCAGGTGATGTGTGGTAACCCCCGGAATTTAAGCATATTAATAAGGGGAGGAAGAGAAACCAACCGGGATTCCCTGAGTAGCTGC------------
C11A171   -------------AGACCGCAGCTAAATGCGCGTCAGAATGTGAACTGCAGGACACATGAACACCGACACGTTGAACGCATATGGCGCATCGGCTCGCCTCAAAACGACCGATGCACACATCCTTGAGTGTCTACTTAC--GTTGCC--CAA-----ACC--ACCCG--GGCCCCGTTCGCGCGGGGTC--CGTCATTCGACTACAACATGCCGCGCGGG------TCGC---A-G---ACCGAGGCGGACGTTGTGCATAACGGCGTGCTGGGCGCGGCTTCGCGCCGCCC-CAGGGCGTTGATCCGGGT----GAGTTGGATTCGAGCGGGCGCGGCCG--GCCGTCACTGGCCTGCACGCGCTCGGCGCGCGCGGT-CCCTCGGTCGTTAGATGTTGCGCTCGTAGCC-TTCCCTAGGTGGACTACAATGGCGCCAGATGCTTCCGACCGGTACG---GGGGACCCGACAGTTCGCGCCTTGCG-GTCGGTGCCTACAAGGTTGCCC-----------------CC-AGTG-----GGGCAAA-----CACAG---TGTACGCCGCCGT----CGCCCCGC--CCGAGCCACATCCAC--TTGCTCTCGGTGGT-CGT-CGCCC---CACGGCG-GCCACCCCA-CCAACAACACGTAGACCTCAGGTGATGTGTGGTAACCCCCGGAATTTAAGCATATTAATAAGGGGAGGAAGAGAAACCAACCGGGATTCCCTGAGTA-----------------
C11A172   -------------AGACCGCAGCTAAATGCGCGTCAGAATGTGAACTGCAGGACACATGAACACCGACACGTTGAACGCATATGGCGCATCGGCTCGCCTCAAAACGACCGATGCACACATCCTTGAGTGTCTACTTAC--GTTGCC--CAA-----ACC--ACCCG--GGCCCCGTTCGCGCGGGGTC--CGTCATTCGACTACAACATGCCGCGCGGG------TCGC---A-G---ACCGAGGCGGACGTTGTGCATAACGGCGTGCTGGGCGCGGCTTCGCGCCGCCC-CAGGGCGCTGATCCGGGT----GAGTTGGATTCGAGCGGGCGCGGCCG--GCCGTCACTGGCCTGCACGCGCTCGGCGCGCGCGGT-CCCTCGGTCGTTAGATGTTGCGCTCGTAGCC-TTCCCTAGGTGGACTACAATGGCGCCAGATGCTTCCGACCGGTACG---GGGGACCCGACAGTTCGCGCCTTGCG-GTCGGTGCCTACAAGGTTGCCC-----------------CC-AGTG-----G--CAAA-----CACAG---TGTACGCCGCCGT----CGCCCCGC--CCGAGCCACATCCAC--TTGCTCTCGGTGGT-CGT-CGCCC---CACGGCG-GCCACCCCA-CCAACAACACGTAGACCTCAGGTGATGTGTGGTAACCCCCGGAATTTAAGCATATTAATAAGGGGAGGAAGAGAAACCAACCGGGATTCCCTGAGTAGCT--------------
C11A173   --------------GACCGCAGCTAAATGCGCGTCAGAATGTGAACTGCAGGACACATGAACACCGACACGTTGAACGCATATGGCGCATCGGCTCGCCTCAAAACGACCGATGCACACATCCTTGAGTGTCTACTTAC--GTTGCC--CAA-----ACC--ACCCG--GGCCCCGTTCGCGCGGGGTC--CGTCATTCGACTACAACATGCCGCGCGGG------TCGC---A-G---ACCGAGGCGGACGTTGTGCATAACGGCGTGCTGGGCGCGGCTTCGCGCCGCCC-CAGGGCGTTGATCCGGGT----GAGTTGGATTCGAGCGGGCGCGGCCG--GCCGTCACTGGCCTGCACGCGCTCGGCGCGCGCGGT-CCCTCGGTCGTTAGATGTTGCGCTCGTAGCC-TTCCCTAGGTGGACTACAATGGCGCCAGATGCTTCCGACCGGTACG---GGGGACCCGACAGTTCGCGCCTTGCG-GTCGGTGCCTACAAGGTTGCCC-----------------CC-AGTG-----G--CAAA-----CACAG---TGTACGCCGCCGT----CGCCCCGC--CCGAGCCACATCCAC--TTGCTCGCGGTGGT-CGT-CGCCC---CACGGCG-GCCACCCCA-CCAACAACACGTAGACCTCAGGTGATGTGTGGTAACCCCCGGAATTTAAGCATATTAATAAGGGGAGGAAGAGAAACCAACCGGGATTCCCTGAGTAGC---------------
C11A174   --------------GACCGCAGCTAAATGCGCGTCAGAATGTGAACTGCAGGACACATGAACACCGACACGTTGAACGCATATGGCGCATCGGCTCGCCTCAAAACGACCGATGCACACATCCTTGAGTGTCTACTTAC--GTTGCC--CAA-----ACC--ACCCG--GGCCCCGTTCGCGCGGGGTC--CGTCATTCGACTACAACATGCCGCGCGGG------TCGC---A-G---ACCGAGGCGGACGTTGTGCATAACGGCGTGCTGGGCGCGGCTTCGCGCCGCCC-CAGGGCGTTGATCCGGGT----GAGTTGGATTCGAGCGGGCGCGGCCG--GCCGTCACTGGCCTGCACGCGCTCGGCGCGCGCGGT-CCCTCGGTCGTTAGATGTTGCGCTCGTAGCC-TTCCCTAGGTGGACTACAATGGCGCCAGATGCTTCCGACCGGTACG---GGGGACCCGACAGTTCGCGCCTTGCG-GTCGGTGCCTACAAGGTTGCCC-----------------CC-AGTG-----G--CAAA-----CACAG---TGTACGCCGCCGT----CGCCCCGC--CCGAGCCACGTCCAC--TTGCTCTCGGTGGT-CG----CCC---CACGGCG-GCCACCCCA-CCAACAACACGTAGACCTCAGGTGATGTGTGGTAACCCCCGGAATTTAAGCATATTAATAAGGGGAGGAAGAGAAACCAACCGGGATTCCCTGAGTAGC---------------
C11A175   --------------GACCGCAGCTAAATGCGCGTCAGAATGTGAACTGCAGGACACATGAACACCGACACGTTGAACGCATATGGCGCATCGGCTCGCCTCAAAACGACCGATGCACACATCCTTGAGTGTCTACTTAC--GTTGCC--CAA-----ACC--ACCCG--GGCCCCGTTCGCGCGGGGTC--CGTCATTCGACTACAACATGCCGCGCGGG------TCGC---A-G---ACCGAGGCGGACGTCGTGCATAACGGCGTGCTGGGCGCGGCTTCGCGCCGCCC-CAGGGCGTTGATCCGGGT----GAGTTGGATTCGAGCGGGCGCGGCCG--GCCGTCACTGGCCTGCACGCGCTCGGCGCGCGCGGT-CCCTCGGTCGTTAGATGTTGCGCTCGTAGCC-TTCCCTAGGTGGACTACAATGGCGCCAGATGCTTCCGACCGGTACG---GGGGACCCGACAGTTCGCGCCTTGCG-GTCGGTGCCTACAAGGTTGCCC-----------------CC-AGTG-----GGGCAAA-----CACAG---TGTACGCCGCCGT----CGCCCCGC--CCGAGCCACATCCAC--TTGCTCTCGGTGGT-CGT-CGCCC---CACGGCG-GCCACCCCA-CCAACAACACGTAGACCTCAGGTGATGTGTGGTAACCCCCGGAATTTAAGCATATTAATAAGGGGAGGAAGAGAAACCAACCGGGATTCCCTGAGTAGC---------------
C11A191   -------------AGACCGCAGCTAAATGCGCGTCAGAATGTGAACTGCAGGACACATGAACACCGACACGTTGAACGCATATGGCGCATCGGCTCGCCTCAAAACGACCGATGCACACATCCTTGAGTGTCTACTTAC--GTTGCC--CAA-----ACC--ACCCG--GGCCCCGTTCGCGCGGGGTC--CGTCATTCGACTACAACATGCCGCGCGGG------TCGC---A-G---ACCGAGGCGGACGTTGTGCATAACGGCGTGCTGGGCGCGGCTTCGCGCCGCCC-CAGGGCGTTGATCCGGGT----GAGTTGGATTCGAGCGGGCGCGGCCG--GCCGTCACTGGCCTGCACGCGCTCGGCGCGCGCGGT-CCCTCGGTCGTTAGATGTTGCGCTCGTAGCC-TTCCCTAGGCGGACTACAATGGCGCCAGATGCTTCCGACCGGTACG---GGGGACCCGACAGTTCGCGCCTTGCG-GTCGGTGCCTACAAGGTTGCCC-----------------CC-AGTG-----GGGCAAA-----CACAG---TGTACGCCGCCGT----CGCCCCGC--CCGAGCCACATCCAC--TTGCTCGCGGTGGT-CGT-CGCCC---CACGGCG-GCCACCCCA-CCAACAACACGTAGACCTCAGGTGATGTGTGGTAACCCCCGGAATTTAAGCATATTAATAAGGGGAGGAAGAGAAACCAACCGGGATTCCCTGAGTAGCTGC------------
C11A192   ---------------------------------------------------------TGAACACCGACACGTTGAACGCATATGGCGCATCGGCTCGCCTCAAAACGACCGATGCACACATCCTTGAGTGTCTACTTAC--GTTACC--CAA-----ACC--ACCCG--GGCCCCGTTCGCGCGGGGCC--CGTCATTCGACTACAACATGCCGCGCGGG------TCGC---A-G---ACCGAGGCGGACGTTGTGCATAACGGCGTGCTGGGCGCGGCTTCGCGCCGCCC-CAGGGCGTTGATCCGGGT----GAGTTGGATTCGAGCGGGCGCGGCCG--GCCGTCACTGGCCTGCACGCGCTCGGCGCGCGCGGT-CCCTCGGTCGTTAGATGTTGCGCTCGTAGCC-TTCCCTAGGTGGACTACAATGGCGCCAGATGCTTCCGACCGGTACG---GGGGACCCGACAGTTCGCGCCTTGCG-GTCGGTGCCTACAAGGTTGCCC-----------------CC-AGTG-----G--CAAA-----CACAG---TGTACGCCGCCGT----CGCCCCGC--CCGAGCCACGTCCAC--TTGCTCTC---GGT-GGT-CGCCC---CACGGCG-GCCACCCCA-CCAACAACACGTAGACCTCAGGTGATGTGTGGTAACCCCCGGAATTTAAGCATATTAATAAGGGGAGGAAGAGAAACCAACCGGGATTACCTGAGTAG----------------
C11A193   ----------------CCGCAGCTAAATGCGCGTCAGAATGTGAACTGCAGGACACATGAACACCGACACGTTGAACGCATATGGCGCATCGGCTCGCCTCAAAACGACCGATGCACACATCCTTGAGTGTCTACTTAC--GTTGCC--CAA-----ACC--ACCCG--GGCCCCGTTCGCGCGGGGTC--CGTCATTCGACTACAACATGCCGCGCGGG------TCGC---A-G---ACCGAGGCGGACGTTGTGCATAACGGCGTGCTGGGCGCGGCTTCGCGCCGCCC-CAGGGCGTTGATCCGGGT----GAGTTGGATTCGAGCGGGCGCGGCCG--GCCGTCACTGGCCTGCACGCGCTCGGCGCGCGCGGT-CCCTCGGTCGTTAGATGTTGCGCTCGTAGCC-TTCCCTAGGTGGACTACAATGGCGCCAGATGCTTCCGACCGGTACG---GGGGACCCGACAGTTCGCGCCTTGCG-GTCGGTGCCTACAAGGTTGCC-------------------C-AGTG-----G--CAAA-----CACAG---TGTACGCCGCCGT----CGCCCCGC--CCGAGCCACATCCAC--TTGCTCGCGGTGGT-CGT-CGCCC---CACGGCG-GCCACCCCA-CCAACAACACGTAGACCTCAGGTGATGTGTGGTAACCCCCGGAATTTAAGCATATTAATAAGGGGAGGAAGAGAAACCAACCGGGATTCCCTGAGTAGCTGC------------
C11A194   ---------------ACCGCAGCTAAATGCGCGTCAGAATGTGAACTGCAGGACACATGAACACCGACACGTTGAACGCATATGGCGCATCGGCTCGCCTCAAAACGACCGATGCACACATCCTTGAGTGTCTACTTAC--GTTGCC--CAA-----ACC--ACCCG--GGCCCCGTTCGCGCGGGGTC--CGTCATTCGACTACAACATGCCGCGCGGG------TCGC---A-G---ACCGAGGCGGACGTTGTGCATAACGGCGTGCTGGGCGCGGCTTCGCGCCGCCC-CAGGGCGTTGATCCGGGT----GAGTTGGATTCGAGCGGGCGCGGCCG--GCCGTCACTGGCCTGCACGCGCTCGGCGCGCGCGGT-CCCTCGGTCGTTAGATGTTGCGCTCGTAGCC-TTCCCTAGGTGGACTACAATGGCGCCAGATGCTTCCGACCGGTACG---GGGGACCCGACAGTTCGCGCCTTGCG-GTCGGTGCCTACAAGGTTGCCC-----------------CC-AGTG-----G--CAAA-----CACAG---TGTACGCCGCCGT----CGCCCCGC--CCGAGCCACATCCAC--TTGCTCGCGGTGGT-CGT-CGCCC---CACGGCG-GCCACCCCA-CCAACAACACGTAGACCTCAGGTGATGTGTGGTAACCCCCGGAATTTAAGCATATTAATAAGGGGAGGAAGAGAAACCAACCGGGATTCCCTGAGTAGCTG-------------
C11A195   ------------AAGACCGCAGCTAAATGCGCGTCAGAATGTGAACTGCAGGACACATGAACACCGACACGTTGAACGCATATGGCGCATCGGCTCGCCTCAAAACGACCGATGCACACATCCTTGAGTGTCTACTTAC--GTTGCC--CAA-----ACC--ACCCG--GGCCCCGTTCGCGCGGGGTC--CGTCATTCGACTACAACATGCCGCGCGGG------TCGC---A-G---ACCGAGGCGGACGTTGTGCATAACGGCGCGCTGGGCGCGGCTTCGCGCCGCCC-CAGGGCGTTGATCCGGGT----GAGTTGGATTCGAGCGGGCGCGGCCG--GCCGTCACTGGCCTGCACGCGCTCGGCGCGCGCGGT-CCCTCGGTCGTTAGATGTTGCGCTCGTAGCC-TTCCCTAGGTGGACTACAATGGCGCCAGATGCTTCCGACCGGTACG---GGGGACCCGACAGTTCGCGCCTTGCG-GTCGGTGCCTACAAGGTTGCCC-----------------CC-AGTG-----G--CAAA-----CACAG---TGTACGCCGCCGT----CGCCCCGC--CCGAGCCACATCCAC--TTGCTCGCGGTGGT-CGT-CGCCC---CACGGCG-GCCACCCCA-CCAACAACACGTAGACCTCAGGTGATGTGTGGTAACCCCCGGAATTTAAGCATATTAATAAGGGGGGGAAGAGAAACCAACCGGGATTCCCTGAGTAGCTGCGA----------
C21A311   -------------AGACCGCAGCTAAATGCGCGTCAGAATGTGAACTGCAGGACACATGAACACCGACACGTTGAACGCATATGGCGCATCGGCTCGCCTCAAAACGACCGATGCACACATCCTTGAGTGTCTACTTAC--GTTGCC--CAA-----ACC--ACCCG--GGCCCCGTTCGCGCGGGGTC--CGTCATTCGACTACAACATGCCGCGCGGG------TCGC---A-G---ACCGAGGCGGACGTTGTGCATAACGGCGTGCTGGGCGCGGCTTCGCGCCGCCC-CAGGGCGTTGATCCGGGT----GAGTTGGATTCGAGCGGGCGCGGCCG--GCCGTCACTGGCCTGCACGCGCTCGGCGCGCGCGGT-CCCTCGGTCGTTAGATGTTGCGCTCGTAGCC-TTCCCTAGGTGGACTACAATGGCGCCAGATGCTTCCGACCGGTACG---GGGGACCCGACAGTTCGCGCCTTGCG-GTCGGTGCCTACAAGGTTGCCC-----------------CCCAGTG-----GGGCAAA-----CACAG---TGTACGCCGCCGT----CGCCCCGC--CCGAGCCACATCCAC--TTGCTCGT--CGGT-GGT-CGCCC---CACGGCG-GCCACCCCA-CCAACAACACGTAGGCCTCAGGTGATGTGTGGTAACCCCCGGAATTTAAGCATATTAATAAGGGGAGGAAGAGAAACCAACCGGGATTCCCTGAG-------------------
C21A312   --------------GACCGCAGCTAAATGCGCGTCAGAATGTGAACTGCAGGACACATGAACACCGACACGTTGAACGCATATGGCGCATCGGCTCGCCTCAAAACGACCGATGCACACATCCTTGAGTGTCTACTTAC--GTTGCC--CAA-----ACC--ACCCG--GGCCCCGTTCGCGCGGGGTC--CGTCATTCGACTACAACATGCCGCGCGGG------TCGC---A-G---ACCGAGGCGGACGTTGTGCATAACGGCGTGCTGGGCGCGGCTTCGCGCCGCCC-CAGGGCGTTGATCCGGGT----GAGTTGGATTCGAGCGGGCGCGGCCG--GCCGTCACTGGCCTGCACGCGCTCGGCGCGCGCGGT-CCCTCGGTCGTTAGATGTTGCGCTCGTAGCC-TTCCCTAGGTGGACTACAATGGCGCCAGATGCTTCCGACCGGTACG---GGGGACCCGACAGTTCGCGCCTTGCG-GTCGGTGCCTACAAGGTTGCCC-----------------CC-AGTG-----GGGCAAA-----CACAG---TGTACGCCGCCGT----CGCCCCGC--CCGAGCCACATCCAC--TTGCTCGT--CGGT-GGT-CGCCC---CACGGCG-GCCACCCCA-CCAACAACACGTAGACCTCAGGTGATGTGTGGTAACCCCCGGAATTTAAGCATATTAATAAGGGGAGGAAGAGAAACCAACCGGGATTCCCTGAGTA-----------------
C21A314   ---------------ACCGCAGCTAAATGCGCGTCAGAATGTGAACTGCAGGGCACATGAACACCGACACGTTGAACGCATATGGCGCATCGGCTCGCCTCAAAACGACCGATGCACACATCCTTGAGTGTCTACTTAC--GTTGCC--CAA-----ACC--ACCCG--GGCCCCGTTCGCGCGGGGTC--CGTCATTCGACTACAACATGCCGCGCGGG------TCGC---A-G---ACCGAGGCGGACGTTGTGCATAACGGCGTGCTGGGCGCGGCTTCGCGCCGCCC-CAGGGCGTTGATCCGGGT----GAGTTGGATTCGAGCGGGCGCGGCCG--GCCGTCACTGGCCTGCGCGCGCTCGGCGCGCGCGGT-CCCTCGGTCGTTAGATGTTGCGCTCGTAGCC-TTCCCTAGGTGGACTACAATGGCGCCAGATGCTTCCGACCGGTACG---GGGGACCCGACAGTTCGCGCCTTGCG-GTCGGTGCCTACAAGGTTGCCC-----------------CCCAGTG-----GGGCAAA-----CACAG---TGTACGCCGCCGT----CGCCCCGC--CCGAGCCACATCCAC--TTGCTCGT--CGGT-GGT-CGCCC---CACGGCG-GCCACCCCA-CCAACAACACGTAGACCTCAGGTGATGTGTGGTAACCCCCGGAATTTAAGCATATTAATAAGGGGAGGAAGAGAAACCAACCGGGATTCCCTGAG-------------------
C21A313   -------------AGACCGCAGCTAAATGCGCGTCAGAATGTGAACTGCAGGACACATGAACACCGACACGTTGAACGCATATGGCGCATCGGCTCGCCTCAAAACGACCGATGCACACATCCTTGAGTGTCTACTTAC--GTTGCC--CAA-----ACC--ACCCG--GGCCCCGTTCGCGCGGGGTC--CGTCATTCGACTACAACATGCCGCGCGGG------TCGC---A-G---ACCGAGGCGGACGTTGTGCATAACGGCGTGCTGGGCGCGGCTTCGCGCCGCCC-CAGGGCGTTGATCCGGGT----GAGTTGGATTCGAGCGGGCGCGGCCG--GCCGTCACTGGCCTGCACGCGCTCGGCGCGCGCGGT-CCCTCGGTCGTTAGATGTTGCGCTCGTAGCC-TTCCCTAGGTGGACTACAATGGCGCCAGATGCTTCCGACCGGTACG---GGGGACCCGACAGTTCGCGCCTTGCG-GTCGGTGCCTACAAGGTTGCCC-----------------CCCAGTG-----GGGCAAA-----CACAG---TGTACGCCGCCGT----CGCCCCGC--TCGAGCCACATCCAC--TTGCTCGT--CGGT-GGT-CGCCC---CACGGCG-GCCACCCCA-CCAACAACACGTAGACCTCAGGTGATGTGTGGTAACCCCCGGAATTTAAGCATATTAATAAGGGGAGGAAGAGAAACCAACCGGGATTCCCTGAGTA-----------------
C21A315   --------------GACCGCAGCTAAATGCGCGTCAGAATGTGAACTGCAGGACACATGAACACCGACACGTTGAACGCATATGGCGCATCGGCTCGCCTCAAAACGACCGATGCACACATCCTTGAGTGTCTACTTAC--GTTGCC--CAA-----ACC--ACCCG--GGCCCCGTTCGCGCGGGGTC--CGTCATTCGACTACAACATGCCGCGCGGG------TCGC---A-G---ACCGAGGCGGACGTTGTGCATAACGGCGTGCTGGGCGCGGCTTCGCGCCGCCC-CAGGGCGTTGATCCGGGT----GAGTTGGATTCGAGCGGGCGCGGCCG--GCCGTCACTGGCCTGCACGCGCTCGGCGCGCGCGGT-CCCTCGGTCGTTAGATGTTGCGCTCGTAGCC-TTCCCTAGGTGGACTACAATGGCGCCAGATGCTTCCGACCGGTACG---GGGGACCCGACAGTTCGCGCCTTGCG-GTCGGTGCCTACAAGGTTGCCC-----------------CC-AGTG-----GGGCAAA-----CACAG---TGTACGCCGCCGT----CGCCCCGC--CCGAGCCACATCCAC--TTGCTCGT--CGGT-GGT-CGCCC---CACGGCG-GCCACCCCA-CCAACAACACGTAGACCTCAGGTGATGTGTGGTAACCCCCGGAATTTAAGCATATTAATAAGGGGAGGAAGAGAAACCAACCGGGATTCCCTGAGTA-----------------
C21A311   -----------GAAGACCGCAGCTAAATGCGCGTCAGAATGTGAACTGCAGGACACATGAACACCGACACGTTGAACGCATATGGCGCATCGGCTCGCCTCAAAACGACCGATGCACACATCCTTGAGTGTCCACTTAC--GTTGCC--CAA-----ACC--ACCCG--GGCCCCGTTCGCGCGGGGTC--CGTCATTCGACTACAACATGCCGCGCGGG------TCGC---A-G---ACCGAGGCGGACGTTGTGCATAACGGCGTGCTGGGCGCGGCTTCGCGCCGCCC-CAGGGCGTTGATCCGGGT----GAGTTGGATTCGAGCGGGCGCGGCCG--GCCGTCACTGGCCTGCACGCGCTCGGCGCGCGCGGT-CCCTCGGTCGTTAGATGTTGCGCTCGTAGCC-TTCCCTAGGTGGACTACAATGGCGCCAGATGCTTCCGACCGGTACG---GGGGACCCGACAGTTCGCGCCTTGCG-GTCGGTGCCTACAAGGTTGCCC-----------------CC-AGTG-----GGGCAAA-----CACAG---TGTACGCCGCCGT----CGCCCCGC--CCGAGCCACATCCAC--TTGCTCGT--CGGT-GGT-CGCCC---CACGGCG-GCCACCCCA-CCAACAACACGTAGACCTCAGGTGATGTGTGGTAACCCCCGGAATTTAAGCATATTAATAAGGGGAGGAAGAGAAACCAACCGGGATTCCCTGAGTAGCTG-------------
C21A312   --------------------------------------------ACTGCAGGACACATGAACACCGACACGTTGAACGCATATGGCGCATCGGCTCGCCTCAAAACGACCGATGCACACATCCTTGAGTGTCTACTTAC--GTTGCC--CAA-----ACC--ACCCG--GGCCCCGTTCGCGCGGGGTC--CGTCATTCGACTACAACATGCCGCGCGGG------TCGC---A-G---ACCGAGGCGGACGTTGTGCATAACGGCGTGCTGGGCGCGGCTTCGCGCCGCCC-CAGGGCGTTGATCCGGGT----GAGTTGGATTCGAGCGGGCGCGGCCG--GCCGTCACTGGCCTGCACGCGCTCGGCGCGCGCGGT-CCCTCGGTCGTTAGATGTTGCGCTCGTAGCC-TTCCCTAGGCGGACTACAATGGCGCCAGATGCTTCCGACCGGTACG---GGGGACCCGACAGTTCGCGCCTTGCG-GTCGGTGCCTACAAGGTTGCCC-----------------CC-AGTG-----GGGCAAA-----CACAG---TGTACGCCGCCGT----CGCCCCGC--CCGAGCCACATCCAC--TTGCTCGT--CGGT-GGT-CGCCC---CACGGCG-GCCACCCCA-CCAACAACACGTAGACCTCAGGTGATGTGTGGTAACCCCCGGAATTTAAGCATATTAATAAGGGGAGGAAGAGAAACCAACCGGGATTCCCTGAGTAGCTG-------------
C21A313   -----------GAAGACCGCAGCTAAATGCGCGTCAGAATGTGAACTGCAGGACACATGAACACCGACACGTTGAACGCATATGGCGCATCGGCTCGCCTCAAAACGACCGATGCACACATCCTTGAGTGTCTACTTAC--GTTGCC--CAA-----ACC--ACCCG--GGCCCCGTTCGCGCGGGGTC--CGTCATTCGACTACAACATGCCGCGCGGG------TCGC---A-G---ACCGAGGCGGACGTTGTGCATAACGGCGTGCTGGGCGCGGCTTCGCGCCGCCC-CAGGGCGTTGATCCGGGT----GAGTTGGATTCGAGCGGGCGCGGCCG--GCCGTCACTGGCCTGCACGCGCTCGGCGCGCGCGGT-CCCTCGGTCGTTAGATGTTGCGCTCGTAGCC-TTCCCTAGGTGGACTACAATGGCGCCAGATGCTTCCGACCGGTACG---GGGGACCCGACAGTTCGCGCCTTGCG-GTCGGTGCCTACAAGGTTGCCC-----------------CCCAGTG-----GGGCAAA-----CACAG---TGTACGCCGCCGT----CGCCCCGC--CCGAGCCACATTCAC--TTGCTCGT--CGGT-GGT-CGCCC---CACGGCG-GCCACCCCA-CCAACAACACGTAGACCTCAGGTGATGTGTGGTAACCCCCGGAATTTAAGCATATTAATAAGGGGAGGAAGAGAAACCAACCGGGATTCCCTGAGTAGCT--------------
C21A314   -----------GAAGACCGCAGCTAAATGCGCGTCAGAATGTGAACTGCAGGACACATGAACACCGACACGTTGAACGCATATGGCGCATCGGCTCGCCTCAAAACGACCGATGCACACATCCTTGAGTGTCTACTTAC--GTTGCC--CAA-----ACC--ACCCG--GGCCCCGTTCGCGCGGGGTC--CGTCATTCGACTACAACATGCCGCGCGGG------TCGC---A-G---ACCGAGGCGGACGTTGTGCATAACGGCGTGCTGGGCGCGGCTTCGCGCCGCCC-CAGGGCGTTGATCCGGGT----GAGTTGGATTCGAGCGGGCGCGGCCG--GCCGTCACTGGCCTGCACGCGCTCGGCGCGCGCGGT-CCCTCGGTCGTTAGATGTTGCGCTCGTAGCC-TTCCCTAGGTGGACTACAATGGCGCCAGATGCTTCCGACCGGTACG---GGGGACCCGACAGTTCGCGCCTTGCG-GTCGGTGCCTACAAGGTTGCCC-----------------CCCAGTG-----GGTCAAA-----CACAG---TGTACGCCGCCGT----CGCCCCGC--CCGAGCCACATCCAC--TTGCTCGT--CGGT-GGT-CGCCC---CACGGCG-GCCACCCCA-CCAACAACACGTAGACCTCAGGTGATGTGTGGTAACCCCCGGAATTTAAGCATATTAATAAGGGGAGGAAGAGAAACCAACCGGGATTCCCTGAGTAGCT--------------
C21A315   -----------GAAGACCGCAGCTAAATGCGCGTCAGAATGTGAACTGCAGGACACATGAACACCGACACGTTGAACGCATATGGCGCATCGGCTCGCCTCAAAACGACCGATGCACACATCCTTGAGTGTCTACTTAC--GTTGCC--CAA-----ACC--ACCCG--GGCCCCGTTCGCGCGGGGTC--CGTCATTCGACTACAACATGCCGCGCGGG------TCGC---A-G---ACCGAGGCGGACGTTGTGCATAACGGCGTGCTGGGCGCGGCTTCGCGCCGCCC-CAGGGCGTTGATCCGGGT----GAGTTGGATTCGAGCGGGCGCGGCCG--GCCGTCACTGGCCTGCACGCGCTCGGCGCGCGCGGT-CCCTCGGTCGTTAGATGTTGCGCTCGTAGCC-TTCCCTAGGTGGACTACAATGGCGCCAGATGCTTCCGACCGGTACG---GGGGACCCGACAGTTCGCGCCTTGCG-GTCGGTGCCTACAAGGTTGCCC-----------------CCCAGTG-----GGGCAAA-----CACAG---TGTACGCCGCCGT----CGCCCCGC--CCGAGCCACATCCAC--TTGCTCGT--CGGT-GGT-CGCCC---CACGGCG-GCCACCCCA-CCAACAACACGTAGACCTCAGGTGATGTGTGGTAACCCCCGGAATTTAAGCATATTAATAAGGGGAGGAAGAGAAACCAACCGGGATTCCCTGAGTAGCT--------------
C21A372   ------------GAGACCGCAGCTATATGCGCGTCAGAATGTGAACTGCAGGACACATGAACACCGACACGTTGAACGCATATGGCGCATCGGCTCGCCTCAAAACGACCGATGCACACATCCTTGAGTGTCTACTTAC--GTTGCC--CAA-----ACC--ACCCG--GGCCCCGTTCGCGCGGGGTC--CGTCATTCGACTACAACATGCCGCGCGGG------TCGC---A-G---ACCGAGGCGGACGTTGTGCATAACGGCGTGCTGGGCGCGGCTTCGCGCCGCCC-CAGGGCGTTGATCCGGGT----GAGTTGGATTCGAGCGGGCGCGGCCG--GCCGTCACTGGCCTGCACGCGCTCGGCGCGCGCGGT-CCCTCGGTCGTTAGATGTTGCGCTCGTAGCC-TTCCCTAGGTGGACTACAATGGCGCCAGATGCTTCCGACCGGTACG---GGGGACCCGACAGTTCGCGCCTTGCG-GTCGGTGCCTACAAGGTTGCCC-----------------CC-AGTG-----GGGCAAA-----CACAG---TGTACGCCGCCGT----CGCCCCGC--CCGAGCCACATCCAC--TTGCTCGT--CGGT-GGT-CGCCC---CACGGCG-GCCACCCCA-CCAACAACACGTAGACCTCAGGTGATGAGTGGTAACCCCCGGAATTTAAGCATATTAATAAGGGGAGGAAGAGAAACCAACCGGGATTCCCTGAGTA-----------------
C21A373   ------------GAGACCGCAGCTAAATGCGCGTCAGAATGTGAACTGCAGGACACATGAACACCGACACGTTGAACGCATATGGCGCATCGGCTCGCCTCAAAACGACCGATGCACACATCCTTGAGTGTCTACTTAC--GTTGCC--CAA-----ACC--ACCCG--GGCCCCGTTCGCGCGGGGTC--CGTCATTCGACTACAACATGCCGCGCGGG------TCGC---A-G---ACCGAGGCGGACGTTGTGCATAACGGCGTGCTGGGCGCGGCTTCGCGCCGCCC-CAGGGCGTTGATCCGGGT----GAGTTGGATTCGAGCGGGCGCGGCCG--GCCGTCACTGGCCTGCACGCGCTCGGCGCGCGCGGT-CCCTCGGTCGTTAGATGTTGCGCTCGTAGCC-TTCCCTAGGTGGACTACAATGGCGCCAGATGCTTCCGACCGGTACG---GGGGACCCGACAGTTCGCGCCTTGCG-GTCGGTGCCTACAAGGTTGCCC-----------------CC-AGTG-----GGGCAAA-----CACAG---TGTACGCCGCCGT----CGCCCCGC--CCGAGCCACATCCAC--TTGCTCGT--CGGT-GGT-CGCCC---CACGGCG-GCCACCCCA-CCAACAACACGTAGACCTCAGGTGATGTGTGGTAACCCCCGGAATTTAAGCATATTAATAAGGGGGGGAAGAGAAACCAACCGGGATTCCCTGAGTA-----------------
C21A375   ------------GAGACCGCAGCTAAATGCGCGTCAGAATGTGAACTGCAGGACACATGAACACCGACACGTTGAACGCATATGGCGCATCGGCTCGCCTCAAAACGACCGATGCACACATCCTAGAGTGTCTACTTAC--GTTGCC--CAA-----ACC--ACCCG--GGCCCCGTTCGCGCGGGGTC--CGTCATTCGACTACAACATGCCGCGCGGG------TCGC---A-G---ACCGAGGCGGACGTTGTGCATAACGGCGTGCTGGGCGCGGCTCCGCGCCGCCC-CAGGGCGTTGATCCGGGT----GAGTTGGATTCGAGCGGGCGCGGCCG--GCCGTCACTGGCCTGCACGCGCTCGGCGCGCGCGGT-CCCTCGGTCGTTAGATGTTGCGCTCGTAGCC-TTCCCTAGGTGGACTACAATGGCGCCAGATGCTTCCGACCGGTACG---GGGGACCCGACAGTTCGCGCCTTGCG-GTCGGTGCCTACAAGGTTGCCC-----------------CC-AGTG-----GGGCAAA-----CACAG---TGTACGCCGCCGT----CGCCCCGC--CCGAGCCACATCCAC--TTGCTCGT--CGGT-GGT-CGCCC---CACGGCG-GCCACCCCA-CCAACAACACGTAGACCTCAGGTGATGTGTGGTAACCCCCGGAATTTAAGCATATTAATAAGGGGAGGAAGAGAAACCAACCGGGATTCCCTGAGTA-----------------
D1A321    -------------AGACCGCAGCTAAATGCGCGTCAGAATGTGAACTGCAGGACACATGAACACCGACACGTTGAACGCATATGGCGCATCGGCTCGCCTCAAAACGACCGATGCACACATCCTTGAGTGTCTACTTATTTGTTGAC--CAA-----CCC--ACCCG--GGCCCCGTTAGCGCGGGGCC--CGTCATTCGACTACAACATGCCGCGCGGG------TCACACCA-G---ACCGAGGCGGACGTTGTGCATAACGGCGTGCTGGGCGCGGCTTCGCGCAGCCC-CAGGGCGTTGATCCGGGT----GAGTTGGATTCGAGCGGGCG--GCCA---TCGTCACTGGCCTGCACGCGCTTGACGCGCGTGGTACCCCTGGTCGTTAGATGTTGCGCTCGTAGCC-TTCCCTAGGTGGACTACAAAGGTGCCAGATGCTTCCGACCAGACCGACCGGGTACCCGTCAGTTCGCGTCTTGCG-GTCGGTGCCTACAAGGTTGCTCA--CACAC--------CCTCGC-GG----GTGTGCGA--CACACAG---TGTACACGTA-GCG---CCCCCAGCACTCGAGCCACATCCAC--TCACTC--CGCGGTGCATGCGCCTGCATGCC-CGCACCA-CTCA--CAAC---ATGTAGACCTCAGGTGATGTGTGGTAACCCCCGGAATTTAAGCATATTAATAAGGGGAGGAAGAGAAACCAACCGGGATTCCCTGAGTAGCTG-------------
D1A322    ------------AAGACCGCAGCTAAATGCGCGTCAGAATGTGAACTGCAGGACACATGAACACCGACACGTTGAACGCATATGGCGCATCGGCTCGCCTCAAAACGACCGATGCACACATCCTTGAGTGTCTACTTATTTGTTGAC--CAA-----CCC--ACCCG--GGCCCCGTTAGCGCGGGGCC--CGTCATTCGACTACAACATGCCGCGCGGG------TCACACCA-G---ACCGAGGCGGACGTTGTGCATAACGGCGTGCTGGGCGCGGCTTCGCGCAGCCC-CAGGGCGTTGATCCGGGT----GAGTTGGATTCGAGCGGGCG--GCCA---TCGTCACTGGCCTGCACGCGCTTGACGCGCGTGGTACCCCTGGTCGTTAGATGTTGCGCTCGTAGCC-TTCCCTAGGTGGACTACAAAGGTGCCAGATGCTTCCGACCAGACCGACCGGGTACCCGTCAGTTCGCGTCTTGCG-GTCGGTGCCTACAAGGTTGCTCA--CACAC--------CCTCGC-GG----GTGTGCGA--CACACAG---TGTACACGTA-GCG---CCCCCAGCACTCGAGCCACATCCAC--TCACTC--CGCGGTGCATGCGCCTGCATGCC-CGCACCA-CTCA--CAAC---ATGTAGACCTCAGGTGATGTGTGGTAACCCCCGGAATTTAAGCATATTAATAAGGGGAGGAAGAGAAACCAACCGGGATTCCCTGAGTAGCTGCGA----------
D1A324    -------------AGACCGCAGCTAAATGCGCGTCAGAATGTGAACTGCAGGACACATGAACACCGACACGTTGAACGCATATGGCGCATCGGCTCGCCTCAAAACGACCGATGCACACATCCTTGAGTGTCTACTTATTTGTTGAC--CAA-----CCC--ACCCG--GGCCCCGTTAGCGCGGGGCC--CGTCATTCGACTACAACATGCCGCGCGGG------TCACACCA-G---ACCGAGGCGGACGTTGTGCATAACGGCGTGCTGGGCGCGGCTTCGCGCAGCCC-CAGGGCGTTGATCCGGGT----GAGTTGGATTCGAGCGGGCG--GCCA---TCGTCACTGGCCTGCACGCGCTTGACGCGCGTGGTACCCCTGGTCGTTAGATGTTGCGCTCGTAGCC-TTCCCTAGGTGGACTACAAAGGTGCCAGATGCTTCCGACCAGACCGACCGGGTACCCGTCAGTTCGCGTCTTGCG-GTCGGTGCCTACAAGGTTGCTCA--CACAC--------CCTCGC-GG----GTGTGCGA--CACACAG---TGTACACGTA--CG---CCCCCAGCACTCGAGCCACATCCAC--TCACTCCGCGCGGTGCATGCGCCTGCATGCC-CGCACCA-CTCA--CAAC---ATGTAGACCTCAGGTGATGTGTGGTAACCCCCGGAATTTAAGCATATTAATAAGGGGAGGAAGAGAAACCAACCGGGATTCCCTGAGTAGCTGCA-----------
D1A325    -------------AGACCGCAGCTAAATGCGCGTCAGAATGTGAACTGCAGGACACATGAACACCGACACGTTGAACGCATATGGCGCATCGGCTCGCCTCAAAACGACCGATGCACACATCCTTGAGTGTCTACTTATTTGTTGAC--CAA-----CCC--ACCCG--GGCCCCGTTAGCGCGGGGCC--CGTCATTCGACTACAACATGCCGCGCGGG------TCACACCA-G---ACCGAGGCGGACGTTGTGCATAACGGCGTGCTGGGCGCGGCTTCGCGCAGCCC-CAGGGCGTTGATCCGGGT----GAGTTGGATTCGAGCGGGCG--GCCA---TCGTCACTGGCCTGCACGCGCTTGACGCGCGTGGTACCCCTGGTCGTTAGATGTTGCGCTCGTAGCC-TTCCCTAGGTGGACTACAAAGGTGCCAGATGCTTCCGACCAGACCGACCGGGTACCCGTCAGTTCGCGTCTTGCG-GTCGGTGCCTACAAGGTTGCTCA--CACAC--------CCTCGC-GG----GTGTGCGA--CACACAG---TGTACACGTA-GCG---CCCCCAGCACTCGAGCCACATCCAC--TCACTC--CGCGGTGCATGCGCCTGCATGCC-CGCACCA-CTCA--CAAC---ATGTAGACCTCAGGTGATGTGTGGTAACCCCCGGAATTTAAGCATATTAATAAGGGGAGGAAGAGAAACCAACCGGGATTCCCTGAGTAGCTGCAACCGAAACGGA
D1G211    --------------GACCGCAGCTAAATGCGCGTCAGAATGTGAACTGCAGGACACATGAACACCGACACGTTGAACGCATATGGCGCATCGGCTCGCCTCAAAACGACCGATGCACACATCCTTGAGTGTCTACTTATTTGTTGAC--CAA-----CCC--ACCCG--GGCCCCGTTAGCGCGGGGCC--CGTCATTCGACTACAACATGCCGCGCGGG------TCACACCA-G---ACCGAGGCGGACGTTGTGCATAACGGCGTGCTGGGCGCGGCTTCGCGCAGCCC-CAGAGCGTTGATCCGGGT----GAGTTGGATTCGAGCGGGCG--GCCA---TCGTCACTGGCCTGCACGCGCTTGACGCGCGTGGTACCCCTGGTCGTTAGATGTTGCGCTCGTAGCC-TTCCCTAGGTGGACTACAAAGGTGCCAGATGCTTCCGACCAGACCGACCGGGTACCCGTCAGTTCGCGTCTTGCG-GTCGGTGCCTACAAGGTTGCTCA--CACAC--------CCTCGC-GG----GTGTGCGA--CACACAG---TGTACACGTA-GCG---TCCCCAGCACTCGAGCCACATCCAC--TCACTC--CGCGGTGCATGCGCCAGCATGCC-CGCACCA-CTCA--CAAC---ATGTAGACCTCAGGTGATGTGTGGTAACCCCCGGAATTTAAGCATATTAATAAGGGGAGGAAGAGAAACCAACCGGGATTCCCTGAGTAGCT--------------
D1G212    --------------GACCGCAGCTAAATGCGCGTCAGAATGTGAACTGCAGGACACATGAACACCGACACGTTGAACGCATATGGCGCATCGGCTCGCCTCAAAACGACCGATGCACACATCCTTGAGTGCCTACTTATTTGTTGAC--CAA-----CCC--ACCCG--GGCCCCGTTAGCGCGGGGCC--CGTCATTCGACTACAACATGCCGCGCGGG------TCACACCA-G---ACCGAGGCGGACGTTGTGCATAACGGCGTGCTGGGCGCGGCTTCGCGCAGCCC-CAGGGCGTTGATCCGGGT----GAGTTGGATTCGAGCGGGCG--GCCA---TCGTCACTGGCCTGCACGCGCTTGACGCGCGTGGTACCCCTGGTCGTTAGATGTTGCGCTCGTAGCC-TTCCCTAGGTGGACTACAAAGGTGCCAGATGCTTCCGACCAGACCGACCGGGTACCCGTCAGTTCGCGTCTTGCG-GTCGGTGCCTACAAGGTTGCTCA--CACAC--------CCTCGC-GG----GTGTGCGA--CACACAG---TGTACACGTA-GCG---CCCCCAGCACTCGAGCCACATCCAC--TCGCCC--CGCGGTGCATGCGCCTGCATGCC-CGCACCA-CTCA--CAAC---ATGTAGACCTCAGGTGATGTGTGGTAACCCCCGGAATTTAAGCATATTAATAAGGGGAGGAAGAGAAACCAACCGGGATTCCCTGAGTAGCT--------------
D1G21     --------------GACCGCAGCTAAATGCGCGTCAGAATGTGAACTGCAGGACACATGAACACCGACACGTTGAACGCATATGGCGCATCGGCTCGCCTCAAAACGACCGATGCACACATCCTTGAGTGTCTACTTATTTGTTGAC--CAA-----CCC--ACCCG--GGCCCCGTTAGCGCGGGGCC--CGTCATTCGACTACAACATGCCGCGCGGG------TCACACCA-G---ACCGAGGCGGACGTTGTGCATAACGGCGTGCTGGGCGCGGCTTCGCGCAGCCC-CAGGGCGTTGATCCGGGT----GAGTTGGATTCGAGCGGGCG--GCCA---TCGTCACTGGCCTGCACGCGCTTGACGCGCGTGGTACCCCTGGTCGTTAGATGTTGCGCTCGTAGCC-TTCCCTAGGTGGACTACAAAGGTGCCAGATGCTTCCGACCAGACCGACCGGGTACCCGTCAGTTCGCGTCTTGCG-GTCGGTGCCTACAAGGTTGCTCA--CACAC--------CCTCGC-GG----GTGTGCGA--CACACAG---TGTATACGTA-GCG---CCCCCAGCACTCGAGCCACATCCAC--TCACTC--CGCGGTGCATGCGCCTGCATGCC-CGCACCA-CTCA--CAAC---ATGTAGACCTCAGGTGATGTGTGGTAACCCCCGGAATTTAAGCATAT-----------------------------------------------------------
D1G214    --------------GACCGCAGCTAAATGCGCGTCAGAATGTGAACTGCAGGACACATGAACACCGACACGTTGAACGCATATGGCGCATCGGCTCGCCTCAAAACGACCGATGCACACATCCTTGAGTGTCTACTTATTTGTTGAC--CAA-----CCC--ACCCG--GGCCCCGTTAGCGCGGGGCC--CGTCATTCGACTACAACATGCCGCGCGGG------TCACACCA-G---ACCGAGGTGGACGTTGTGCATAACGGCGTGCTGGGCGCGGCTTCGCGCAGCCC-CAGGGCGTTGATCCGGGT----GAGTTGGATTCGAGCGGGCG--GCCA---TCGTCACTGGCCTGCACGCGCTTGACGCGCGTGGTACCCCTGGTCGTTAGATGTTGCGCTCGTAGCC-TTCCCTAGGTGGACTACAAAGGTGCCAGATGCTTCCGACCAGACCGACCGGGTACCCGTCAGTTCGCGTCTTGCG-GTCGGTGCCTACAAGGTTGCTCA--CACAC--------CCTCGC-GG----GTGTGCGA--CACACAG---TGTACACGTA-GCG---CCCCCAGCACTCGAGCCACATCCAC--TCACTC--CGCGGTGCATGCGCCTGCATGCC-CGCACCA-CTCA--CAAC---ATGTAGACCTCAGGTGATGTGTGGTAACCCCCGGAATTTAAGCATATTAATAAGGGGAGGAAGAGAAACCAACCGGGATTCCCTGAGTAGCT--------------
D1B831    --------------------AGCTAAATGCGCGTCAGAATGTGAACTGCAGGACACATGAACACCGACACGTTGAACGCATATGGCGCATCGGCTCGCCTCAAAACGACCGATGCACACATCCTTGAGTGTCTACTTATTTGTTGAC--CAG-----CCC--ACCCG--GGCCCCGTTAGCGCGGGGCC--CGTCATTCGACTACAACATGCCGCGCGGG------TCACACCA-G---ACCGAGGCGGACGTTGTGCATAACGGCGTGCTGGGCGCGGCTTCGCGCAGCCC-CAGGGCGTTGATCCGGGT----GAGTTGGATTCGAGCGGGCG--GCCA---TCGTCACTGGCCTGCACGCGCTTGACGCGCGTGGTACCCCTGGTCGTTAGATGTTGCGCTCGTAGCC-TTCCCTAGGTGGACTACAAAGGTGCCAGATGCTTCCGACCAGACCGACCGGGTACCCGTCAGTTCGCGTCTTGCG-GTCGGTGCCTACAAGGTTGCTCA--CACAC--------CCTCGC-GG----GTGTGCGA--CACACAG---TGTACACGTA-GCG---CCCCCAGCACTCGAGCCACATCCAC--TCACTC--CGCGGTGCATGCGCCTGCATGCC-CGCACCA-CTCA--CAAC---ATGTAGACCTCAGGTGATGTGTGGTAACCCCCGGAATTTAAGCATATTAATAAGGGGAGGAAGAGAAACCAACCGGGATTCCCTGAGTA-----------------
D1B832    ----------------------CTAAATGCGCGTCAGAATGTGAACTGCAGGACACATGAACACCGACACGTTGAACGCATATGGCGCATCGGCTCGCCTCAAAACGACCGATGCACACATCCTTGAGTGTCTACTTATTTGTTGAC--CAA-----CCC--ACCCG--GGCCCCGTTAGCGCGGGGCC--CGTCATTCGACTACAACATGCCGCGCGGG------TCACACCA-G---ACCGAGGCGGACGTTGTGCATAACGGCGTGCTGGGCGCGGCTTCGCGCAGCCC-CAGGGCGTTGATCCGGGT----GAGTTGGATTCGAGCGGGCG--GCCA---TCGTCACTGGCCTGCACGCGCTTGACGCGCGTGGTACCCCTGGTCGTTAGATGTTGCGCTCGTAGCC-TTCCCTAGGTGGACTACAAAGGTGCCAGATGCTTCCGACCAGACCGACCGGGTACCCGTCAGTTCGCGTCTTGCG-GTCGGTGCCTACAAGGTTGCTCA--CACAC--------CCTCGC-GG----GTGTGCGA--CACACAG---TGTACACGTA-GCG---CCCCCAGCACTCGAGCCACATCCAC--TCACTCG-CGCGGTGCATGCGCCCGCATGCC-CGCACCA-CTCA--CAAC---ATGTAGACCTCAGGTGATGTGTGGTAACCCCCGGAATTTAAGCATATTAATAAGGG--------------------------------------------------
D1B833    --------------------AGCTAAATGCGCGTCAGAATGTGAACTGCAGGACACATGAACACCGACACGTTGAACGCATATGGCGCATCGGTTCGCCTCAAAACGACCGATGCACACATCCTTGAGTGTCTACTTATTTGTTGAC--CAA-----CCC--ACCCG--GGCCCCGTTAGCGCGGGGCC--CGTCATTCGACTACAACATGCCGCGCGGG------TCACACCA-G---ACCGAGGCGGACGTTGTGCATAACGGCGTGCTGGGCGCGGCTTCGCGCAGCCC-CAGGGCGTTGATCCGGGT----GAGTTGGATTCGAGCGGGCG--GCCA---TCGTCACTGGCCTGCACGCGCTTGACGCGCGTGGTACCCCTGGTCGTTAGATGTTGCGCTCGTAGCC-TTCCCTAGGTGGACTACAAGGGTGCCAGATGCTTCCGACCAGACCGACCGGGTACCCGTCAGTTCGCGTCTTGCG-ATCGGTGCCTACAAGGTTGCTCA--CACAC--------CCTCGC-GG----GTGTGCGA--CACACAG---TGTACACGTA-GCG---CCCCCAGCACTCGAGCCACATCCAC--TCACTC--CGCGGTGCATGCGCCTGCATGCC-CGCACCA-CTCA--CAAC---ATGTAGACCTCAGGTGATGTGTGGTAACCCCCGGAATTTAAGCATATTAATAAGGGGAGGAAGAGAAACCAACCGGGATTCCCTGAGTA-----------------
D1B834    --------------------AGCTAAATGCGCGTCAGAATGTGAACTGCAGGACACATGAACACCGACACGTTGAACGCATATGGCGCATCGGCTCGCCTCAAAACGACCGATGCACACATCCTTGAGTGTCTACTTATTTGTTGAC--CAA-----CCC--ACCCG--GGCCCCGTTAGCGCGGGGCC--CGTCATTCGACTACAACATGCCGCGCGGG------TCACACCA-G---ACCGAGGCGGACGTTGTGCATAACGGCGTGCTGGGCGCGGCTTCGCGCAGCCC-CAGGGCGTTGATCCGGGT----GAGTTGGATTCGAGCGGGCG--GCCA---TCGTCACTGGCCTGCACGCGCTTGACGCGCGTGGTACCCCTGGTCGTTAGATGTTGCGCTCGTAGCC-TTCCCTAGGTGGACTACAAAGGTGCCAGATGCTTCCGACCAGACCGACCGGGTACCCGTCAGTTCGCGTCTTGCG-GTCGGTGCCTACAAGGTTGCTCA--CACAC--------CCTCGC-GG----GTGTGCGA--CACACAG---TGTACACGTA-GCG---CCCCTAGCACTCGAGCCACATCCAC--TCACTCG-CGCGGTGCATGCGCCTGCATGCC-CGCACCA-CTCA--CAAC---ATGTAGACCTCAGGTGATGTGTGGTAACCCCCGGAATTTAAGCATATTAATAAGGGGAGGAAGAGAAACCAACCGGGATTCCCTGAGTA-----------------
E1B1031   ----------------CCGCAGCTAAATGCGCGTCAGAATGTGAACTGCAGGACACATGAACACCGACACGTTGAACGCATATGGCGCATCGGCTCGCCTCAAAACGACCGATGCACACATCCTTGAGTGTCTACTTAC--GTTGCC--CAA-----ACCC-ACCCG--GGCCCCGTTCGCGCGGGGTC--CGTCATTCGACTACAACATGCCGCGCGGG------TCGCCG-A-G---ACCGAGGCGGACGTTGTGCATAACGGCGTGCTGGGCGCGGCTTCGCGCCGCCC-CAGGGCGTTGATCCGGGT----GAGTTGGATTCGAGCGGGCGCGGCCG--GCCGTCACTGGCCTGCACGCGCTCGACGCGCGCGGT-CCCTTGGTCGTTAGATGTTGCGCTCGTAGCC-TTCCCTAGGTGGACTACAATGGCGCCAGATGCTTCCGACCGGTACG---GGGGACCCGACAGTTCGCGTCTTGCG-GTCGGTGCCTACAAGGTCGCCCG--CGCACACGACGCACTCCGGTGCAGGTGTGTGCGG--CACACAG---TGTACGCCGCCGTGTCGCGCCCCGC--TCGAGCCACATCCAC--TTGCCCGA---GGG-CGC-CACCCG-AGGCGGCG-GCCAACCCA-ACAGA---ACGTAGACCTCAGGTGGTGTGTGGTAACCCCCGGAATTTAAGCATATTAATAAGGGGAGGAAAAGAAACCAACCGGGATTCCCTGAGTAGCT--------------
E1B1032   -----------------CGCAGCTAAATGCGCGTCAGAATGTGAACTGCAGGACACATGAACACCGACACGTTGAACGCATATGGCGCATCGGCTCGCCTCAAAACGACCGATGCACACATCCTTGAGTGTCTACTTAC--GTTGCC--CAA-----ACCC-ACCCG--GGCCCCGTTCGCGCGGGGTC--CGTCATTCGACTACAACATGCCGCGCGGG------TCGCCG-A-G---ACCGAGGCGGACGTTGTGCATAACGGCGTGCTGGGCGCGGCTTCGCGCCGCCC-CAGGGCGTTGATCCGGGT----GAGTTGGATTCGAGCGGGCGCGGCCG--GCCGTCACTGGCCTGCACGCGCTCGACGCGCGCGGT-CCCTTGGTCGTTAGATGTTGCGCTCGTAGCC-TTCCCTAGGTGGACTACAATGGCGCCAGATGCTTCCGACCGGTACG---GGGGACCCGACAGTTCGCGTCTTGCG-GCCGGTGCCTACAAGGCTGCCCG--CGCACACGACGCACTCCGGTGCAGGTGTGTGCGG--CACACAG---TGTACGCCGCCGTGTCGCGCCCCGC--TCGAGCCACATCCAC--TTGCCCGA---GGT-CGC-CACCCG-AGGCGGCG-GCCAACCCA-ACAGA---ACGTAGACCTCAGGTGATGTGTGGTAACCCCCGGAATTTAAGCATATTAATAAGGGGAGGAGAAGAAACCAACCGGGATTCCCTGAGTA-----------------
E1B1033   --------------GACCGCAGCTAAATGCGCGTCAGAATGTGAACTGCAGGACACATGAACACCGACACGTTGAACGCATATGGCGCATCGGCTCGCCTCAAAACGACCGATGCACACATCCTTGAGTGTCTACTTAC--GTTGCC--CAA-----ACCC-ACCCG--GGCCCCGTTCGCGCGGGGTC--CGTCATTCGACTACAACATGCCGCGCGGG------TCGCCG-A-G---ACCGAGGCGGACGTTGTGCATAACGGCGTGCTGGGCGCGGCTTCGCGCCGCCC-CAGGGCGTTGATCCGGGT----GAGTTGGATTCGAGCGGGCGCGGCCG--GCCGTCACTGGCCTGCACGCGCTCGACGCGCGCGGT-CCCTTGGTCGTTAGATGTTGCGCTCGTAGCC-TTCCCTAGGTAGACTACAATGGCGCCAGATGCTTCCGACCGGTACG---GGGGACCCGACAGTTCGCGTCTTGCG-GTCGGTGCCTACAAGGTTGCCCG--CGCACACGACGCACTCCGGTGCAGGTGTGTGCGG--CACACAG---TGTACGCCGCCGTGTCGCGCCCCGC--TCGAGCCACATCCAC--TTGCCCGA---GGT-CGC-CACCCG-AGGCGGCG-GCCAACCCA-ACAGA---ACGTAGACCTCAGGTGATGTGTGGTAACCCCCGGAATTTAAGC---------------------------------------------------------------
E1B1034   -------------AGACCGCAGCTAAATGCGCGTCAGAATGTGAACTGCAGGACACATGAACACCGACACGTTGAACGCATATGGCGCATCGGCTCGCCTCAAAACGACCGATGCACACATCCTTGAGTGTCTACTTAC--GTTGCC--CAA-----ACCC-ACCCG--GGCCCCGTTCGCGCGGGGTC--CGTCATTCGACTACAACATGCCGCGCGGG------TCGCCG-A-G---ACCGAGGCGGACGTTGTGCATAACGGCGTGCTGGGCGCGGCTTCGCGCCGCCC-CAGGGCGTTGATCCGGGT----GAGTTGGATTCGAGCGGGCGCGGCCG--GCCGTCACTGGCCTGCACGCGCTCGACGCGCGCGGT-CCCTTGGTCGTTAGATGTTGCGCTCGTAGCC-TTCCCTAGGTGGACTACAATGGCGCCAGATGCTTCCGACCGGTACG---GGGGACCCGACAGTTCGCGTCTTGCG-GTCGGTGCCTACAAGGTTGCCCG--CGCACACGACGCACTCCGGTGCAGGTGTGTGCGG--CACACAG---TGTACGCCGCCGTGTCGCGCCCCGC--TCGAGCCACATCCAC--TTGCCCGA---GGT-CGC-CACCCG-AGGCGGCG-GCCAACCCA-ACAGA---ACGTAGACCTCAGGTGATGTGTGGTAACCCCCGGAATTTAAGCATATTAATAAGGGGAGGAAAAGAAACCAACCGGGATTCCCTGAGTAG----------------
E1B1035   ------------------GCAGCTAAATGCGCGTCAGAATGTGAACTGCAGGACACATGAACACCGACACGTTGAACGCATATGGCGCATCGGCTCGCCTCAAAACGACCGATGCACACATCCTTGAGTGTCTACTTAC--GTTGCC--CAA-----ACCC-ACCCG--GGCCCCGTTCGCGCGGGGTC--CGTCATTCGACTACAACATGCCGCGCGGG------TCGCCG-A-G---ACCGAGGCGGACGTTGTGCATAACGGCGTGCTGGGCGCGGCTTCGCGCCGCCC-CAGGGCGTTGATCCGGGT----GAGTTGGATTCGAGCGGGCGCGGCCG--GCCGTCACTGGCCTGCACGCGCTCGACGCGCGCGGT-CCCTTGGTCGTTAGATGTTGCGCTCGTAGCC-TTCCCTAGGTGGACTACAATGGCGCCAGATGCTTCCGACCGGTACG---GGGGACCCGACAGTTCGCGTCTTGCG-GTCGGTGCCTACAAGGTTGCCCG--CGCACACGACGCACTCCGGTGCAGGTGTGTGCGG--CACACAG---TGTACGCCGCCGTGTCGCGCCCCGC--TCGAGCCACATCCAC--TTGCCCGA---GGT-CGC-CACCCG-AGGCGGCG-GCCAACCCA-ACAGA---ACGTAGACCTCAGGTGATGTGTGGTAACCCCCGGAATTTAAGCATATTAATAAGGGGAGGAAAAGAAACCAACCGGGATTCCCTGAGTAG----------------
E1B111    --------------GACCGCAGCTAAATGCGCGTCAGAATGTGAACTGCAGGACACATGAACACCGACACGTTGAACGCATATGGCGCATCGGCTCGCCTCAAAACGACCGATGCACACATCCTTGAGTGTCTACTTAC--GTTGCC--CAA-----ACCC-ACCCG--GGCCCCGTTCGCGCGGGGTC--CGTCATTCGACTACAACATGCCGCGCGGG------TCGCCG-A-G---ACCGAGGCGGACGTTGTGCATAACGGCGTGCTGGGCGCGGCTTCGCGCCGCCC-CAGGGCGTTGATCCGGGT----GAGTTGGATTCGAGCGGGCGCGGCCG--GCCGTCACTGGCCTGCACGCGCTCGACGCGCGCGGT-CCCTTGGTCGTTAGATGTTGCGCTCGTAGCC-TTCCCTAGGTGGACTACAATGGCGCCAGATGCTTCCGACCGGTACG---GGGGACCCGACAGTTCGCGTCTTGCG-GTCGGTGCCTACAAGGTTGCCCG--CGCACACGACGCACTCCGGTGCAGGTGTGTGCGG--CACACAG---TGTACGCCGCCGTGTCGCGCCCCGC--TCGAGCCACATCCAC--TTGCCCGA---GGT-CGC-CACCCG-AGGCGGCG-GCCAACCCA-ACAGA---ACGTAGACCTCAGGTGATGTGTGGTAACCCCCGGAATTTAAGCATATTAATAAGGGGAGGAAAAGAAACCAACCGGGATTCCCTGAGTAGCT--------------
E1B112    --------------GACCGCAGCTAAATGCGCGTCAGAATGTGAACTGCAGGACACATGAACACCGACACGTTGAACGCATATGGCGCATCGGCTCGCCTCAAAACGACCGATGCACACATCCTTGAGTGTCTACTTAC--GTTGCC--CAA-----ACCC-ACCCG--GGCCCCGTTCGCGCGGGGTC--CGTCATTCGACTACAACATGCCGCGCGGG------TCGCCG-A-G---ACCGAGGCGGACGTTGTGCATAACGGCGTGCTGGGCGCGGCTTCGCGCCGCCC-CAGGGCGTTGATCCGGGT----GAGTTGGATTCGAGCGGGCGCGGCCG--GCCGTCACTGGCCTGCACGCGCTCGACGCGCGCGGT-CCCTTGGTCGTTAGATGTTGCGCTCGTAGCC-TTCCCTAGGTGGACTACAATGGCGCCAGATGCTTCCGACCGGTACG---GGGGACCCGACAGTTCGCGTCTTGCG-GTCGGTGCCTACAAGGTTGCCCG--CGCACACGACGCACTCCGGTGCAGGTGTGTGCGG--CACACAG---TGTACGCCGCCGTGTCGCGCCCCGC--TCGAGCCACATCCAC--TTGCCCGA---GGT-CGC-CACCCG-AGGCGGCG-GCCAACCCA-ACAGA---ACGTAGACCTCAGGTGATGTGTGGTAACCCCCGGAATTTAAGCATATTAATAAGGGGAGGAAAAGAAACCAACCGGGATTCCCTGAGTAGCT--------------
E1B113    --------------GACCGCAGCTAAATGCGCGTCAGAATGTGAACTGCAGGACACATGAACACCGACACGTTGAACGCATATGGCGCATCGGCTCGCCTCAAAACGACCGATGCACACATCCTTGAGTGTCTACTTAC--GTTGCC--CAA-----ACCC-ACCCG--GGCCCCGTTCGCGCGGGGTC--CGTCATTCGACTACAACATGCCGCGCGGG------TCGCCG-A-G---ACCGAGGCGGACGTTGTGCATAACGGCGTGCTGGGCGCGGCTTCGCGCCGCCC-CAGGGCGTTGATCCGGGT----GAGTTGGATTCGAGCGGGCGCGGCCG--GCCGTCACTGGCCTGCACGCGCTCGACGCGCGCGGT-CCCTTGGTCGTTAGATGTTGCGCTCGTAGCC-TTCCCTAGGTGGACTACAATGGCGCCAGATGCTTCCGACCGGTACG---GGGGACCCGACAGTTCGCGTCTTGCG-GTCGGTGCCTACAAGGTTGCCCG--CGCACACGACGCACTCCGGTGCAGGTGTGTGCGG--CACACAG---TGTACGCCGCCGTGTCGCGCCCCGC--TCGAGCCACATCCAC--TTGCCCGA---GGT-CGC-CACCCG-AGGCGGCG-GCCAACCCA-ACAGA---ACGTAGACCTCAGGTGATGTGTGGTAACCCCCGGAATTTAAGCATATTAATAAGGGGAGGAAAAGAAACCAACCGGGATTCCCTGAGTAGCT--------------
E1B114    -----------GAAGACCGCAGCTAAATGCGCGTCAGAATGTGAACTGCAGGACACATGAACACCGACACGTTGAACGCATATGGCGCATCGGCTCGCCTCAGAACGACCGATGCACACATCCTTGAGTGTCTACTTAC--GTTGCC--CAA-----ACCC-ACCCG--GGCCCCGTTCGCGCGGGGTC--CGTCATTCGACTACAACATGCCGCGCGGG------TCGCCG-A-G---ACCGAGGCGGACGTTGTGCATAACGGCGTGCTGGGCGCGGCTTCGCGCCGCCC-CAGGGCGTTGATCCGGGT----GAGTTGGATTCGAGCGGGCGCGGCCG--GCCGTCACTGGCCTGCACGCGCTCGACGCGCGCGGT-CCCTTGGTCGTTAGATGTTGCGCTCGTAGCC-TTCCCTAGGTGGACTACAATGGCGCCAGATGCTTCCGACCGGTACG---GGGGACCCGACAGTTCGCGTCTTGCG-GTCGGTGCCTACAAGGTTGCCCG--CGCACACGACGCACTCCGGTGCAGGTGTGTGCGG--CACACAG---TGTACGCCGCCGTGTCGCGCCCCGC--TCGAGCCACATCCAC--TTGCCCGA---GGT-CGC-CACCCG-AGGCGGCG-GCCAACCCA-ACAGA---ACGTAGACCTCAGGTGATGTGTGGTAACCCCCGGAATTTAAGCATATTAATAAGGGGAGGAAACGAAACCAACCGGGATTCCCTGAGTAGCT--------------
F1D152    -------------------CAGCTAAATGCGCGTCAGAATGTGAACTGCAGGACACATGAACACCGACACGTTGAACGCATATGGCGCATCGGCTCGCCTCAAAACGACCGATGCACACATCCTTGAGTGTCTACTTATTTGTTGAC--CAA-----CCC--ACCCG--GGCCCCGTTAGCGCGGGGTC--CGTCATTCGACTACAACATGCCGCGCGGG------TCACACCA-G---ACCGAGGCGGACGTTGTGCATAACGGCGTGCTGGGCGCGGCTTCGCGCAGCCC-CAGGGCGTTGATCCGGGT----GAGTTGGATTCGAGCGGGCG--GCCA---TCGTCACTGGCCTGCACGCGCTTGACGCGCGTGGTACCCCTGGTCGTTAGATGTTGCGCTCGTAGCC-TTCCCTAGGTTGACTACAAAGGTGCCAGATGCTTCCGACCAGACCGACCGGGTACCCGTCAGTTCGCGTCTTGCG-GTCGGTGCCTACAAGGTTGCTCA--CACAC--------CCTCACCGG----GTGTGCGA--CACACAG---TGTACACGTACGCG---CCCCCAGCCCTCGAGCCACATCCAC--TCACTC--CGCGGTGTATGCGCCTGCATGCC-CGCACCA-CTCA--CAAC---ATGTAGACCTCAGGTGATGTGTGGTAACCCCCGGAATTTAAGCATATTAATAAGGGGAGGAAGAGAAACCAACCGGGATTCCCTGAGTA-----------------
E1B115    --------------GACCGCAGCTAAATGCGCGTCAGAATGTGAACTGCAGGACACATGAACACCGACACGTTGAACGCATATGGCGCATCGGCTCGCCTCAAAACGACCGACGCACACATCCTTGAGTGTCTACTTAC--GTTGCC--CAA-----ACCC-ACCCG--GGCCCCGTTCGCGCGGGGTC--CGTCATTCGACTACAACATGCCGCGCGGG------TCGCCG-A-G---ACCGAGGCGGACGTTGTGCATAACGGCGTGCTGGGCGCGGCTTCGCGCCGCCC-CAGGGCGTTGATCCGGGT----GAGTTGGATTCGAGCGGGCGCGGCCG--GCCGTCACTGGCCTGCACGCGCTCGACGCGCGCGGT-CCCTTGGTCGTTAGATGTTGCGCTCGTAGCC-TTCCCTAGGTGGACTACAATGGCGCCAGATGCTTCCGACCGGTACG---GGGGACCCGACAGTTCGCGTCTTGCG-GCCGGTGCCTACAAGGTTGCCCG--CGCACACGACGCACTCCGGTGCAGGTGTGTGCGG--CACACAG---TGTACGCCGCCGTGTCGCGCCCCGC--TCGAGCCACATCCAC--TTGCCCGA---GGT-CGC-CACCCG-TGGCGGCG-GCCAACCCA-ACAGA---ACGTAGACCTCAGGTGATGTGTGGTAACCCCCGGAATTTAAGCATATTAATAAGGGGAGGAAAAGAAACCAACCGGGATTCCCTGAGTAGCT--------------
F1F411    -------------------CAGCTAAATGCGCGTCAGAATGTGAACTGCAGGACACATGAACACCGACACGTTGAACGCATATGGCGCATCGGCTCGCCTCAAAACGACCGATGCACACATCCTTGAGTGTCTACTTATTTGTTGAC--CAA-----CCC--ACCCG--GGCCCCGTTAGCGCGGGGTC--CGTCATTCGACTACAACATGCCGCGCGGG------TCACACCA-G---ACCGAGGCGGACGTTGTGCATAACGGCGTGCTGGGCGCGGCTTCGCGCAGCCC-CAGGGCGTTGATCCGGGT----GAGTTGGATTCGAGCGGGCG--GCCA---TCGTCACTGGCCTGCACGCGCTTGACGCGCGTGGTACCCCTGGTCGTTAGATGTTGCGCCCGTAGCC-TTCCCTAGGTTGACTACAAAGGTGCCAGATGCTTCCGACCAGACCGACCGGGTACCCGTCAGTTCGCGTCTTGCG-GTCGGTGCCTACAAGGTTGCTCA--CACAC--------CCTCACCGG----GTGTGCGA--CACACAG---TGTACACGTACGCG---CCCCCAGCCCTCGAGCCACATCCAC--TCACTC--CGCGGTGTATGCGCCTGCATGCC-CGCACCA-CTCA--CAAC---ATGTAGACCTCAGGTGATGTGTGGTAACCCCCGGAACTTAAGCATATTAATAAGGGGAGGAAGAGAAACCAACCGGGATTCCCTGAG-------------------
F1F412    -------------------CAGCTAAATGCGCGTCAGAATGTGAACTGCAGGACACATGAACACCGACACGTTGAACGCATATGGCGCATCGGCTCGCCTCAAAACGACCGATGCACACATCCTTGAGTGTCTACTTATTTGTTGAC--CAA-----CCC--ACCCG--GGCCCCGTTAGCGCGGGGTC--CGTCATTCGACTACAACATGCCGCGCGGG------TCACACCA-G---ACCGAGGCGGACGTTGTGCATAACGGCGTGCTGGGCGCGGCTTCGCGCAGCCC-CAGGGCGTTGATCCGGGT----GAGTTGGATTCGAGCGGGCG--GCCA---TCGTCACTGGCCTGCACGCGCTTGACGCGCGTGGTACCCCTGGTCGTTAGATGTTGCGCTCGTAGCC-TTCCCTAGGTTGACTACAAAGGTGCCAGATGCTTCCGACCAGACCGACCGGGTACCCGTCAGTTCGCGTCTTGCG-GTCGGTGCCTACAAGGTTGCTCA--CACAC--------CCTCACCGG----GTGTGCGA--CACACAG---TGTACACGTACGC-----CCCCAGCACTCGAGCCACATCCAC--TCACTC--CGCGGTGTATGCGCCTGCATGCC-CGCACCA-CTCA--CAAC---ATGTAGACCTCAGGTGATGTGTGGTAACCCCCGGAATTTAAGCATATTAATAAGGGGAGGAAGAGAAACCAACCGGGATTCCCTGAG-------------------
F1F413    -------------------CAGCTAAATGCGCGTCAGAATGTGAACTGCAGGACACATGAACACCGACACGTTGAACGCATATGGCGCATCGGCTCGCCTCAAAACGACCGATGCACACATCCTTGAGTGTCTACTTATTTGTTGAC--CAA-----CCC--ACCCG--GGCCCCGTTAGCGCGGGGTC--CGTCATTCGACTACAACATGCCGCGCGGG------TCACACCA-G---ACCGAGGCGGACGTTGTGCATAACGGCGTGCTGGGCGCGGCTTCGCGCAGCCC-CAGGGCGTTGATCCGGGT----GAGTTGGATTCGAGCGGGCG--GCCA---TCGTCACTGGCCTGCACGCGCTTGACGCGCGTGGTACCCCTGGTCGTTAGATGTTGCGCTCGTAGCC-TTCCCTAGGTTGACTACAAAGGTGCCAGATGCTTCCGACCAGACCGACCGGGTACCCGTCAGTTCGCGTCTTGCG-GTCGGTGCCTACAAGGTTGCTCA--CACAC--------CCTCACCGG----GTGTGCGA--CACACAG---TGTACACGTACGCG---CCCCCAGCCCTCGAGCCACATCCAC--TCACTC--CGCGGTGTATGCGCCTGCATGCC-CGCACCA-CTCA--CAAC---ATGTAGACCTCAGGTGATGTGTGGTAACCCCCGGAATTTAAGCATATTAATAAGGGGAGGAAGAGAAACCAACCGGGATTCCCTGAG-------------------
F1F414    -------------------CAGCTAAATGCGCGTCAGAATGTGAACTGCAGGACACATGAACACCGACACGTTGAACGCATATGGCGCATCGGCTCGCCTCAAAACGACCGATGCACACATCCTTGAGTGTCTACTTATTTGTTGAC--CAA-----CCC--ACCCG--GGCCCCGTTAGCGCGGGGTC--CGTCATTCGACTACAACATGCCGCGCGGG------TCACACCA-G---ACCGAGGCGGACGTTGTGCATAACGGCGTGCTGGGCGCGGCTTCGCGCAGCCC-CAGGGCGTTGATCCGGGT----GAGTTGGAATCGAGCGGGCG--GCCA---TCGTCACTGGCCTGCACGCGCTTGACGCGCGTGGTACCCCTGGTCGTTAGATGTTGCGCTCGTAGCC-TTCCCTAGGTTGACTACAAAGGTGCCAGATGCTTCCGACCAGACCGACCGGGTACCCGTCAGTTCGCGTCTTGCG-GTCGGTGCCTACAAGGTTGCTCA--CACAC--------CCTCACCGG----GTGTGCGA--CACACAG---TGTACACGTACGCG----CCCCAGCACTCGAGCCACATCCAC--TCACTC--CGCGGTGTATGCGCCTGCATGCC-CGCACCA-CTCA--CAAC---ATGTAGACCTCAGGTGATGTGTGGTAACCCCCGGAATTTAAGCATATTAATAAGGGGAGGAAGAGAAACCAACCGGGATTCCCTGAG-------------------
F1C312    ---------------ACCGCAGCTAAATGCGCGTCAGAATGTGAACTGCAGGACACATGAACACCGACACGTTGAACGCATATGGCGCATCGGCTCGCCTCAAAACGACCGATGCACACATCCTTGAGTGTCTACTTATTTGTTGAC--CAA-----CCC--ACCCG--GGCCCCGTTAGCGCGGGGTC--CGTCATTCGACTACAACATGCCGCGCGGG------TCACACCA-G---ACCGAGGCGGACGTTGTGCATAACGGCGTGCTGGGCGCGGCTTCGCGCAGCCC-CAGGGCGTTGATCCGGGT----GAGTTGGATTCGAGCGGGCG--GCCA---TCGTCACTGGCCTGCACGCGCTTGACGCGCGTGGTACCCCTGGTCGTTAGATGTTGCGCTCGTAGCC-TTCCCTAGGTTGACTACAAAGGTGCCAGATGCTTCCGACCAGACCGACCGGGTACCCGTCAGTTCGCGTCTTGCG-GTCGGTGCCTACAAGGTTGCTCA--CACAC--------CCTCACCGG----GTGTGCGA--CACACAG---TGTACACGTACGCG---CCCCCAGCCCTCGAGCCACATCCAC--TCACTC--CGCGGTGTATGCGCCTGCATGCC-CGCACCA-CTCA--CAAC---ATGTAGACCTCAGGTGATGTGTGGTAACCCCCGGAATTTAAGCATATTAATAAGGGGAGGAAGAGAAACCAACCGGGATTCCCTGAGTAGCTG-------------
F1D155    -------------------CAGCTAAATGCGCGTCAGAATGTGAACTGCAGGACACATGAACACCGACACGTTGAACGCATATGGCGCATCGGCTCGCCTCAAAACGACCGATGCACACATCCTTGAGTGTCTACTTATTTGTTGAC--CAA-----CCC--ACCCG--GGCCCCGTTAGCGCGGGGTC--CGTCATTCGACTACAACATGCCGCGCGGG------TCACACCA-G---ACCGAGGCGGACGTTGTGCATAACGGCGTGCTGGGCGCGGCTTCGCGCAGCCC-CAGGGCGTTGATCCGGGT----GAGTTGGATTCGAGCGGGCG--GCCA---TCGTCACTGGCCTGCACGCGCTTGACGCGCGTGGTACCCCTGGTCGTTAGATGTTGCGCTCGTAGCC-TTCCCTAGGTTGACTACAAAGGTGCCAGATGCTTCCGACCAGACCGACCGGGTACCCGTCAGTTCGCGTCTTGCG-GTCGGTGCCTACAAGGTTGCTCA--CACAC--------CCTCACCGG----GTGTGCGA--CACACAG---TGTACACGTACGC-----CCCCAGCACTCGAGCCACATCCAC--TCACTC--CGCGGTGTATGCGCCTGCATGCC-CGCACCA-CTCA--CAAC---ATGTAGACCTCAGGTGATGTGTGGTAACCCCCGGAATTTAAGCATATTAATAAGGGGAGGAAGAGAAACCAACCGGGATTCCCTGAGTA-----------------
F1F415    -------------------CAGCTAAATGCGCGTCAGAATGTGAACTGCAGGACACATGAACACCGACACGTTGAACGCATATGGCGCATCGGCTCGCCTCAAAACGACCGATGCACACATCCTTGAGTGTCTACTTATTTGTTGAC--CAA-----CCC--ACCCG--GGCCCCGTTAGCGCGGGGTC--CGTCATTCGACTACAACATGCCGCGCGGG------TCACACCA-G---ACCGAGGCGGACGTTGTGCATAACGGCGTGCTGGGCGCGGCTTCGCGCAGCCC-CAGGGCGTTGATCCGGGT----GAGTTGGATTCGAGCGGGCG--GCCA---TCGTCACTGGCCTGCACGCGCTTGACGCGCGTGGTACCCCTGGTCGTTAGATGTTGCGCCCGTAGCC-TTCCCTAGGTTGACTACAAAGGTGCCAGATGCTTCCGACCAGACCGACCGGGTACCCGTCAGTTCGCGTCTTGCG-GTCGGTGCCTACAAGGTTGCTCA--CACAC--------CCTCACCGG----GTGTGCGA--CACACAG---TGTACACGTACGCG---CCCCCAGCCCTCGAGCCACATCCAC--TCACTC--CGCGGTGTATGCGCCTGCATGCC-CGCACCA-CTCA--CAAC---ATGTAGACCTCAGGTGATGTGTGGTAACCCCCGGAACTTAAGCATATTAATAAGGGGAGGAAGAGAAACCAACCGGGATTCCCTGA--------------------
F1C311    ---------------ACCGCAGCTAAATGCGCGTCAGAATGTGAACTGCAGGACACATGAACACCGACACGTTGAACGCATATGGCGCATCGGCTCGCCTCAAAACGACCGATGCACACATCCTTGAGTGTCTACTTATTTGTTGAC--CAA-----CCC--AACCG--GGCCCCGTTAGCGCGGGGTC--CGTCATTCGACTACAACATGCCGCGCGGG------TCACACCA-G---ACCGAGGCGGACGTTGTGCATAACGGCGTGCTGGGCGCGGCTTCGCGCAGCCC-CAGGGCGTTGATCCGGGT----GAGTTGGATTCGAGCGGGCG--GCCA---TCGTCACTGGCCTGCACGCGCTTGACGCGCGTGGTACCCCTGGTCGTTAGATGTTGCGCTCGTAGCC-TTCCCTAGGTTGACTACAAAGGTGCCAGATGCTTCCGACCAGACCGACCGGGTACCCGTCAGTCCGCGTCTTGCG-GTCGGTGCCTACAAGGTTGCTCA--CACAC--------CCTCACCGG----GTGTGCGA--CACACAG---TGTACACGTACGCG---CCCCCAGCCCTCGAGCCACATCCAC--TCACTC--CGCGGTGTATGCGCCTGCATGCC-CGCACCA-CTCA--CAAC---ATGTAGACCTCAGGTGATGTGTGGTAACCCCCGGAATTTAAGCATATTAATAAGGGGAGGAAGAGAAACCAACCGGGATTCCCTGAGTAGCTGCAA----------
F1C313    ---------------ACCGCAGCTAAATGCGCGTCAGAATGTGAACTGCAGGACACATGAACACCGACACGTTGAACGCATATGGCGCATCGGCTCGCCTCAAAACGACCGATGCACACATCCTTGAGTGTCTACTTATTTGTTGAC--CAA-----CCC--ACCCG--GGCCCCGTTAGCGCGGGGTC--CGTCATTCGACTACAACATGCCGCGCGGG------TCACACCA-G---ACCGAGGCGGACGTTGTGCATAACGGCGTGCTGGGCGCGGCTTCGCGCAGCCC-CAGGGCGTTGATCCGGGT----GAGTTGGATTCGAGCGGGCG--GCCA---TCGTCACTGGCCTGCACGCGCTTGACGCGCGTGGTACCCCTGGTCGTTAGATGTTGCGCTCGTAGCC-TTCCCTAGGTTGACTACAAAGGTGCCAGATGCTTCCGACCAGACCGACCGGGTACCCGTCAGTTCGCGTCTTGCG-GTCGGTGCCTACAAGGTTGCTCA--CACAC--------CCTCACCGG----GTGTGCGA--CACACAG---TGTACACGTACGCG---CCCCCAGCCCTCGAGCCACATCCAC--TCACTC--CGCGGTGTATGCGCCTGCATGCC-CGCACCA-CTCA--CAAC---ATGTAGACCTCAGGTGATGTGTGGTAACCCCCGGAATTTAAGCATATTAATAAGGGGAGGAAGAGAAACCAACCGGGATTCCCTGAGTAGCTG-------------
F1C314    ---------------ACCGCAGCTAAATGCGCGTCAGAATGTGAACTGCAGGACACATGAACACCGACACGTTGAACGCATATGGCGCATCGGCTCGCCTCAAAACGACCGATGCACACATCCTTGAGTGTCTACTTATTTGTTGAC--CAA-----CCC--ACCCG--GGCCCCGTTAGCGCGGGGTC--CGTCATTCGACTACAACATGCCGCGCGGG------TCACACCA-G---ACCGAGGCGGACGTTGTGCATAACGGCGTGCTGGGCGCGGCTTCGCGCAGCCC-CAGGGCGTTGATCCGGGT----GAGTTGGATTCGAGCGGGCG--GCCA---TCGTCACTGGCCTGCACGCGCTTGACGCGCGTGGTACCCCTGGTCGTTAGATGTTGCGCTCGTAGCC-TTCCCTAGGTTGACTACAAAGGTGCCAGATGCTTCCGACCAGACCGACCGGGTACCCGTCAGTTCGCGTCTTGCG-GTCGGTGCCTACAAGGTTGCTCA--CACAC--------CCTCACCGG----GTGTGCGA--CACACAG---TGTACACGTACGCG---CCCCCAGCCCTCGAGCCACATCCAC--TCACTC--CGCGGTGTATGCGCCTGCATGCC-CGCACCA-CTCA--CAAC---ATGTAGACCTCAGGTGATGTGTGGTAACCCCCGGAATTTAAGCATATTAATAAGGGGAGGAAGAGAAACCAACCGGGATTCCCTGAGTAGCTG-------------
F1C315    ---------------ACCGCAGCTAAATGCGCGTCAGAATGTGAACTGCAGGACACATGAACACCGACACGTTGAACGCATATGGCGCATCGGCTCGCCTCAAAACGACCGATGCACACATCCTTGAGTGTCTACTTATTTGTTGAC--CAA-----CCC--ACCCG--GGCCCCGTTAGCGCGGGGTC--CGTCATTCGACTACAACATGCCGCGCGGG------TCACACCA-G---ACCGAGGCGGACGTTGTGCATAACGGCGTGCTGGGCGCGGCTTCGCGCAGCCC-CAGGGCGTTGATCCGGGT----GAGTTGGATTCGAGCGGGCG--GCCA---TCGTCACTGGCCTGCACGCGCTTGACGCGCGCAGTACCCCTGGTCGTTAGATGTTGCGCTCGTAGCC-TTCCCTAGGTTGACTACAAAGGTGCCAGATGCTTCCGACCAGACCGACCGGGTACCCGTCAGTTCGCGTCTTGCG-GTCGGTGCCTACAAGGTTGCTCA--CACAC--------CCTCACCGG----GTGTGCGA--CACACAG---TGTACACGTACGCG---CCCCCAGCCCTCGAGCCACATCCAC--TCACTC--CGCGGTGTATGCGCCTGCATGCC-CGCACCA-CTCA--CAAC---ATGTAGACCTCAGGTGATGTGTGGTAACCCCCGGAATTTAAGCATATTAATAAGGGGAGGAAGAGAAACCAACCGGGATTCCCTGAGTAGCTG-------------
F1D151    ---------------------------------------------CTGCAGGACACATGAACACCGACACGTTGAACGCATATGGCGCATCGGCTCGCCTCAAAACGACCGATGCACACATCCTTGAGTGTCTACTTATTTGTTGAC--CAA-----CCC--ACCCG--GGCCCCGTTAGCGCGGGGTC--CGTCATTCGACTACAACATGCCGCGCGGG------TCACACCA-G---ACCGAGGCGGACGTTGTGCATAACGGCGTGCTGGGCGCGGCTTCGCGCAGCCC-CAGGGCGTTGATCCGGGT----GAGTTGGATTCGAGCGGGCG--GCCA---TCGTCACTGGCCTGCACGCGCTTGACGCGCGTGGTACCCCTGGTCGTTAGATGTTGCGCTCGTAGCC-TTCCCTAGGTTGACTACAAAGGTGCCAGATGCTTCCGACCAGACCGACCGGGTACCCGTCAGTTCGCGTCTTGCG-GTCGGTGCCTACAAGGTTGCTCA--CACAC--------CCTCACCGG----GTGTGCGA--CACACAG---TGTACACGTACGCG---CCCCCAGCCCTCGAGCCACATCCAC--TCACTC--CGCGGTGTATGCGCCTGCATGCC-CGCACCA-CTCA--CAAC---ATGTAGACCTCAGGTGATGTGTGGTAACCCCCGGAATTTAAGCATATTAATAAGGGGAGGAAGAGAAACCAACCGGGATTCCCTGAGTA-----------------
F1D153    -------------------CAGCTAAATGCGCGTCAGAATGTGAACTGCAGGACACATGAACACCGACACGTTGAACGCATATGGCGCATCGGCTCGCCTCAAAACGACCGATGCACACATCCTTGAGTGTCTACTTATTTGTTGAC--CAA-----CCC--ACCCG--GGCCCCGTTAGCGCGGGGTC--CGTCATTCGACTACAACATGCCGCGCGGG------TCACACCA-G---ACCGAGGCGGACGTTGTGCATAACGGCGTGCTGGGCGCGGCTTCGCGCAGCCC-CAGGGCGTTGATCCGGGT----GAGTTGGATTCGAGCGGGCG--GCCA---TCGTCACTGGCCTGCACGCGCTTGACGCGCGTGGTACCCCTGGTCGTTAGATGTTGCGCTCGTAGCC-TTCCCTAGGTTGACTACAAAGGTGCCAGATGCTTCCGACCAGACCGACCGGGTACCCGTCAGTTCGCGTCTTGCG-GTCGGTGCCTACAAGGTTGCTCA--CACAC--------CCTCACCGG----GTGTGCGA--CACACAG---TGTACACGTACGCG---CCCCCAGCACTCGAGCCACATCCAC--TCACTC--CGCGGTGTATGCGCCTGCATGCC-CGCGCCA-CTCA--CAAC---ATGTAGACCTCAGGTGATGTGTGGTAACCCCCGGAATTTAAGCATATTAATAAGGGGAGGAAGAGAAACCAACCGGGATTCCCTGAGTA-----------------
F1D154    -------------------CAGCTAAATGCGCGTCAGAATGTGAACTGCAGGACACATGAACACCGACACGTTGAACGCATATGGCGCATCGGCTCGCCTCAAAACGACCGATGCACACATCCTTGAGTGTCTACTTATTTGTTGAC--CAA-----CCC--ACCCG--GGCCCCGTTAGCGCGGGGTC--CGTCATTCGACTACAACATGCCGCGCGGG------TCACACCA-G---ACCGAGGCGGACGTTGTGCATAACGGCGTGCTGGGCGCGGCTTCGCGCAGCCC-CAGGGCGTTGATCCGGGT----GAGTTGGATTCGAGCGGGCG--GCCA---TCGTCACTGGCCTGCACGCGCTTGACGCGCGTGGTACCCCTGGTCGTTAGATGTTGCGCTCGTAGCC-TTCCCTAGGTTGACTACAAAGGTGCCAGATGCTTCCGACCAGACCGACCGGGTACCCGTCAGTTCGCGTCTTGCG-GTCGGTGCCTACAAGGTTGCTCA--CACAC--------CCTCACCGG----GTGTGCGA--CACACAG---TGTACACGTACGC-----CCCCAGCACTCGAGCCACATCCAC--TCACTC--CGCGGTGTATGCGCCTGCATGCC-CGCACCA-CTCA--CAAC---ATGTAGACCTCAGGTGATGTGTGGTAACCCCCGGAATTTAAGCATATTAATAAGGGGAGGAAGAGAAACCAACCGGGATTCCCTGAGTA-----------------
F1G215    --GGATCGAATGGAGACCGCAGCTAAATGCGCGTCAGAATGTGAACTGCAGGACACATGAACACCGACACGTTGAACGCATATGGCGCATCGGCTCGCCTCAAAACGACCGATGCACACATCCTTGAGTGTCTACTTATTTGTTGAC--CAA-----CCC--ACCCG--GGCCCCGTTAGCGCGGGGTC--CGTCATTCGACTACAACATGCCGCGCGGG------TCACACCA-G---ACCGAGGCGGACGTTGTGCATAACGGCGTGCTGGGCGCGGCTTCGCGCAGCCC-CAGGGCGTTGATCCGGGT----GAGTTGGATTCGAGCGGGCG--GCCA---TCGTCACTGGCCTGCACGCGCTTGACGCGCGTGGTACCCCTGGTCGTTAGATGTTGCGCTCGTAGCC-TTCCCTAGGTGGACTACAAAGGTGCCAGATGCTTCCGACCAGACCGACCGGGTACCCGTCAGTTCGCGTCTTGCG-GTCGGTGCCTACAAGGTTGCTCA--CACAC--------CCTCGC-GG----GTGTGCGA--CACACAG---TGTACACGTA-GCG---CCCCCAGCACTCGAGCCACATCCAC--TCACTC--CGCGGTGCATGCGCCTGCATGCC-CGCACCA-CTCA--CAAC---ATGTAGACCTCAGGTGATGTGTGGTAACCCCCGGAATTTAAGCATATTAATAAGGGGAGGAAGAGAAACCAACCGGGATTCCCTGAGTAGCT--------------
G1C711    -----------------CGCAGCTAAATGCGCGTCAGAATGTGAACTGCAGGACACATGAACACCGACACGTTGAACGCATATGGCGCATCGGCTCGCCTCAAAACGACCGATGCACACATCCTTGAGTGTCTACTTAC--GTTGCC--CAA-----ACC--ACCCG--GGCCCCGTTCGCGCGGGGTC--CGTCATTCGACTACAACATGCCGCGCGGG------TCCC---A-G---ACCGAGGCGGACGTTGTGCATAACGGCGTGCTGGGCGCGGCTTCGCGCCGCCC-CAGGGCGTTGATCCGGGT----GAGTTGGATTCGAGCGGGCGCGGCCG--GCCGTCACTGGCCTGCACGCGCTCGGCGCGCGCGGT-CCCTTGGTCGTTAGATGTTGCGCTCGTAGCC-TTCCCTAGGTGGACTACAATGGCGCCAGATGCTTCCGACCGGTACG---GGGGACCCGACAGTTCGCGCCTTGCG-GTCGGTGCCTACAAGGTAGCCCG--CGCAC---------TCCGGTGC--GTGAGGGCG-----CACAG---TGTACGCCGCCGT----CGCCCCGC--TCGAGCCACATCCAC--TTGCTCGA---GGT-CGC-CGCTCGTGTGCGGCG-GCCACCCCACCCAACA--ACGTAGACCTCAGGTGATGTGTGGTAACCCCCGGAATTTAAGCATATTAATAAGGGGAGGAAGAGAAACCAACCGGGATTCCCTGAGTAGCT--------------
G1C712    -----------------CGCAGCTAAATGCGCGTCAGAATGTGAACTGCAGGACACATGAACACCGACACGTTGAACGCATATGGCGCATCGGCTCGCCTCAAAACGACCGATGCACACATCCTTGAGTGTCTACTTAC--GTTGCC--CAA-----ACC--ACCCG--GGCCCCGTTCGCGCGGGGTC--CGTCATTCGACTACAACATGCCGCGCGGG------TCCC---A-G---ACCGAGGCGGACGTTGTGCATAACGGCGTGCTGGGCGCGGCTTCGCGCCGCCC-CAGGGCGTTGATCCGGGT----GAGTTGGATTCGAGCGGGCGCGGCCG--GCCGTCACTGGCCTGCACGCGCTCGGCGCGCGCGGT-CCCTTGGTCGTTAGATGTTGCGCTCGTAGCC-TTCCCTAGGTGGACTACAATGGCGCCAGATGCTTCCGACCGGTACG---GGGGACCCGACAGTTCGCGCCTTGCG-GTCGGTGCCTACAAGGTAGCCCG--CGCAC---------TCCGGTGC--GTGAGGGCG-----CACAG---TGTACGCCGCCGT----CGCCCCGC--TCGAGCCACATCCAC--TTGCTCGA---GGT-CGC-CGCTCGTGTGCGGCG-GCCACCCCACCCAACA--ACGTAGACCTCAGGTGATGTGTGGTAACCCCCGGAATTTAAGCATATTAATAAGGGGAGGAAGAGAAACCAACCGGGATTCCCTGAGTAGCT--------------
G1C713    -----------------CGCAGCTAAATGCGCGTCAGAATGTGAACTGCAGGACACATGAACACCGACACGTTGAACGCATATGGCGCATCGGCTCGCCTCAAAACGACCGATGCACACATCCTTGAGTGTCTACTTAC--GTTGCC--CAA-----ACC--ACCCG--GGCCCCGTTCGCGCGGGGTC--CGTCATTCGACTACAACATGCCGCGCGGG------TCCC---A-G---ACCGAGGCGGACGTTGTGCATAACGGCGTGCTGGGCGCGGCTTCGCGCCGCCC-CAGGGCGTTGATCCGGGT----GAGTTGGATTCGAGCGGGCGCGGCCG--GCCGTCACTGGCCTGCACGCGCTCGGCGCGCGCGGT-CCCTTGGTCGTTAGATGTTGCGCTCGTAGCC-TTCCCTAGGTGGACTACAATGGCGCCAGATGCTTCCGACCGGTACG---GGGGACCCGACAGTTCGCGCCTTGCG-GTCGGTGCCTACAAGGTAGCCCG--CGCAC---------TCCGGTGC--GTGAGGGCG-----CACAG---TGTACGCCGCCGT----CGCCCCGC--TCGAGCCACATCCAC--TTGCTCGA---GGT-CGC-CGCTCGTGTGCGGCG-GCCACCCCACCCAACA--ACGTAGACCTCAGGTGATGTGTGGTAACCCCCGGAATTTAAGCATATTAATAAGGGGAGGAAGAGAAACCAACCGGGATTCCCTGAGTAGCT--------------
G1C714    -----------------CGCAGCTAAATGCGCGTCAGAATGTGAACTGCAGGACACATGAACACCGACACGTTGAACGCATATGGCGCATCGGCTCGCCTCAAAACGACCGATGCACACATCCTTGAGTGTCTACTTAC--GTTGCC--CAA-----ACC--ACCCG--GGCCCCGTTCGCGCGGGGTC--CGTCATTCGACTACAACATGCCGCGCGGG------TCCC---A-G---ACCGAGGCGGACGTTGTGCATAACGGCGTGCTGGGCGCGGCTTCGCGCCGCCC-CAGGGCGTTGATCCGGGT----GAGTTGGATTCGAGCGGGCGCGGCCG--GCCGTCACTGGCCTGCACGCGCTCGGCGCGCGCGGT-CCCTTGGTCGTTAGATGTTGCGCTCGTAGCC-TTCCCTAGGTGGACTACAATGGCGCCAGATGCTTCCGACCGGTACG---GGGGACCCGACAGTTCGCGCCTTGCG-GTCGGTGCCTACAAGGTAGCCCG--CGCAC---------TCCGGTGC--GTGAGGGCG-----CACAG---TGTACGCCGCCGT----CGCCCCGC--TCGAGCCACATCCAC--TTGCTCGA---GGT-CGC-CGCTCGTGTGCGGCG-GCCACCCCACCCAACA--ACGTAGACCTCAGGTGATGTGTGGTAACCCCCGGAATTTAAGCATATTAATAAGGGGAGGAAGAGAAACCAACCGGGATTCCCTGAGTAGCT--------------
G1C715    -----------------CGCAGCTAAATGCGCGTCAGAATGTGAACTGCAGGACACATGAACACCGACACGTTGAACGCATATGGCGCATCGGCTCGCCTCAAAACGACCGATGCACACATCCTTGAGTGTCTACTTAC--GTTGCC--CAA-----ACC--ACCCG--GGCCCCGTTCGCGCGGGGTC--CGTCATTCGACTACAACATGCCGCGCGGG------TCCC---A-G---ACCGAGGCGGACGTTGTGCATAACGGCGTGCTGGGCGCGGCTTCGCGCCGCCC-CAGGGCGTTGATCCGGGT----GAGTTGGATTCGAGCGGGCGCGGCCG--GCCGTCACTGGCCTGCACGCGCTCGGCGCGCGCGGT-CCCTTGGTCGTTAGATGTTGCGCTCGTAGCC-TTCCCTAGGTGGACTACAATGGCGCCAGATGCTTCCGACCGGTACG---GGGGACCCGACAGTTCGCGCCTTGCG-GTCGGTGCCTACAAGGTAGCCCG--CGCAC---------TCCGGTGC--GTGAGGGCG-----CACAG---TGTACGCCGCCGT----CGCCCCGC--TCGAGCCACATCCAC--TTGCTCGA---GGT-CGC-CGCTCGTGTGCGGCG-GCCACCCCACCCAACA--ACGTAGACCTCAGGTGATGTGTGGTAACCCCCGGAATTTAAGCATATTAATAAGGGGAGGAAGAGAAACCAACCGGGATTCCCTGAGTAGCT--------------
G1B181    -------------------CAGCTAAATGCGCGTCAGAATGTGAACTGCAGGACACATGAACACCGACACGTTGAACGCATATGGCGCATCGGCTCGCCTCAAAACGACCGATGCACACATCCTTGAGTGTCTACTTAC--GTTGCC--CAA-----ACC--ACCCG--GGCCCCGTTCGCGCGGGGTC--CGTCATTCGACTACAACATGCCGCGCGGG------TCCC---A-G---ACCGAGGCGGACGTTGTGCATAACGGCGTGCTGGGCGCGGCTTCGCGCCGCCC-CAGGGCGTTGATCCGGGT----GAGTTGGATTCGAGCGGGCGCGGCCG--GCCGTCACTGGCCTGCACGCGCTCGGCGCGCGCGGT-CCCTTGGTCGTTAGATGTTGCGCTCGTAGCC-CTCCCTAGGTGGACTACAATGGCGCCAGATGCTTCCGACCGGTACG---GGGGACCCGACAGTTCGCGCCTTGCG-GTCGGTGCCTACAAGGTAGCCCG--CGCAC---------TCCGGTGC--GTGAGGGCG-----CACAG---TGTACGCCGCCGT----CGCCCCGC--TCGAGCCACATCCAC--TTGCTCGA---GGT-CGC-CGCTCGTGTGCGGCG-GCCACCCCACCCAACA--ACGTAGGCCTCAGGTGATGTGTGGTAACCCCCGGAATTTAAGCATATTAATAAGGGGAGGAAGAGAAACCAACCGGGATTCCCTGAGTA-----------------
G1B182    --------------------AGCTAAATGCGCGTCAGAATGTGAACTGCAGGACACATGAACACCGACACGTTGAACGCATATGGCGCATCGGCTCGCCTCAAAACGACCGATGCACACATCCTTGAGTGTCTACTTAC--GTTGCC--CAA-----ACC--ACCCG--GGCCCCGTTCGCGCGGGGTC--CGTCATTCGACTACAACATGCCGCGCGGG------TCCC---A-G---ACCGAGGCGGACGTTGTGCATAACGGCGTGCTGGGCGCGGCTTCGCGCCGCCC-CAGGGCGTTGATCCGGGT----GAGTTGGATTCGAGCGGGCGCGGCCG--GCCGTCACTGGCCTGCACGCGCTCGGCGCGCGCGGT-CCCTTGGTCGTTAGATGTTGCGCTCGTAGCC-TTCCCTAGGTGGACTACAATGGCGCCAGATGCTTCCGACCGGTACG---GGGGACCCGACAGTTCGCGCCTTGCG-GTCGGTGCCTACAAGGTAGCCCG--CGCAC---------TCCGGTGC--GTGAGGGCG-----CACAG---TGTACGCCGCCGT----CGCCCCGC--TCGAGCCACATCCAC--TTGCTCGA---GGT-CGC-CGCTCGTGTGCGGCG-GCCACCCCACCCAACA--ACGTAGACCTCAGGTGATGTGTGGTAACCCCCGGAATTTAAGCATATTAATAAGGGGAGGAAGAGAAACCAACCGGGATTCCCTGAGTA-----------------
G1B183    -----------------CGCAGCTAAATGCGCGTCAGAATGTGAACTGCAGGACACATGAACACCGACACGTTGAACGCATATGGCGCATCGGCTCGCCTCAAAACGACCGATGCACACATCCTTGAGTGTCTACTTAC--GTTGCC--CAA-----ACC--ACCCG--GGCCCCGTTCGCGCGGGGTC--CGTCATTCGACTACAACATGCCGCGCGGG------TCCC---A-G---ACCGAGGCGGACGTTGTGCATAACGGCGTGCTGGGCGCGGCTTCGCGCCGCCC-CAGGGCGTTGATCCGGGT----GAGTTGGATTCGAGCGGGCGCGGCCG--GCCGTCACTGGCCTGCACGCGCTCGGCGCGCGCGGT-CCCTTGGTCGTTAGATGTTGCGCTCGTAGCC-TTCCCTAGGTGGACTACAATGGCGCCAGATGCTTCCGACCGGTACG---GGGGACCCGACAGTTCGCGCCTTGCG-GTCGGTGCCTACAAGGTAGCCCG--CGCAC---------TCCGGTGC--GTGAGGGCG-----CACAG---TGTACGCCGCCGT----CGCCCCGC--TCGAGCCACATCCAC--TTGCTCGA---GGT-CGC-CGCTCGTGTGCGGCG-GCCACCCCACCCAACA--ACGTAGACCTCAGGTGATGTGTGGTAACCCCCGGAATTTAAGCATATTAATAAGGGGAGGAAGAGAAACCAACCGGGATTCCCTGAGTA-----------------
G1B184    -------------------CAGCTAAATGCGCGTCAGAATGTGAACTGCAGGACACATGAACACCGACACGTTGAACGCATATGGCGCATCGGCTCGCCTCAAAACGACCGATGCACACATCCTTGAGTGTCTACTTAC--GTTGCC--CAA-----ACC--ACCCG--GGCCCCGTTCGCGCGGGGTC--CGTCATTCGACTACAACATGCCGCGCGGG------TCCC---A-G---ACCGAGGCGGACGTTGTGCATAACGGCGTGCTGGGCGCGGCTTCGCGCCGCCC-CAGGGCGTTGATCCGGGT----GAGTTGGATTCGAGCGGGCGCGGCCG--GCCGTCACTGGCCTGCACGCGCTCGGCGCGCGCGGT-CCCTTGGTCGTTAGATGTTGCGCTCGTAGCC-TTCCCTAGGTGGACTACAATGGCGCCAGATGCTTCCGACCGGTACG---GGGGACCCGACAGTTCGCGCCTTGCG-GTCGGTGCCTACAAGGTAGCCCG--CGCAC---------TCCGGTGC--GTGAGGGCG-----CACAG---TGTACGCCGCCGT----CGCCCCGC--TCGAGCCACATCCAC--TTGCTCGA---GGT-CGC-CGCTCGTGTGCGGCG-GCCACCCCACCCAACA--ACGTAGACCTCAGGTGATGTGTGGTAACCCCCGGAATTTAAGCATATTAATAAGGGGAGGAAGAGAAACCAACCGGGATTCCCTGAGTA-----------------
G1A741    -------------AGACCGCAGCTAAATGCGCGTCAGAATGTGAACTGCAGGACACATGAACACCGACACGTCGAACGCATATGGCGCATCGGCTTGCCTCAAAACGACCGATGCACACATCCTTGAGTGTCTACTTAC--GTTGCC--CAA-----ACC--ACCCG--GGCCCCGTTCGCGCGGGGTC--CGTCATTCGACTACAACATGCCGCGCGGG------TCCC---A-G---ACCGAGGCGGACGTTGTGCATAACGGCGTGCTGGGCGCGGCTTCGCGCCGCCC-CAGGGCGTTGATCCGGGT----GAGTTGGATTCGAGCGGGCGCGGCCG--GCCGTCACTGGCCTGCACGCGCTCGGCGCGCGCGGT-CCCTTGGTCGTTAGATGTTGCGCTCGTAGCC-TTCCCTAGGTGGACTACAATGGCGCCAGATGCTTCCGACCGGTACG---GGGGACCCGACAGTTCGCGCCTTGCG-GTCGGTGCCTACAAGGTAGCCCG--CGCAC---------TCCGGTGC--GTGAGGGCG-----CACAG---TGTACGCCGCCGT----CGCCCCGC--TCGAGCCACATCCAC--TTGCTCGA---GGT-CGC-CGCTCGTGTGCGGCG-GCCACCCCACCCAACA--ACGTAGACCTCAGGTGATGTGTGGTAACCCCCGGAATTTAAGCATATTAATAAGGGGAGGAAGAGAAACCAACCGGGATTCCCTGAGTAGC---------------
G1A742    -------------AGACCGCAGCTAAATGCGCGTCAGAATGTGAACTGCAGGACACATGAACACCGACACGTTGAACGCATATGGCGCATCGGCTCGCCTCAAAACGACCGATGCACACATCCTTGAGTGTCTACTTAC--GTTGCC--CAA-----ACC--ACCCG--GGCCCCGTTCGCGCGGGGTC--CGTCATTCGACTACAACATGCCGCGCGGG------TCCC---A-G---ACCGAGGCGGACGTTGTGCATAACGGCGTGCTGGGCGCGGCTTCGCGCCGCCC-CAGGGCGTTGATCCGGGT----GAGTTGGATTCGAGCGGGCGCGGCCG--GCCGTCACTGGCCTGCACGCGCTCGGCGCGCGCGGT-CCCTTGGTCGTTAGATGTTGCGCTCGTAGCC-TTCCCTAGGTGGACTACAATGGCGCCAGATGCTTCCGACCGGTACG---GGGGACCCGACAGTTCGCGCCTTGCG-GTCGGTGCCTACAAGGTAGCCCG--CGCAC---------TCCGGTGC--GTGAGGGCG-----CACAG---TGTACGCCGCCGT----CGCCCCGC--TCGAGCCACATCCAC--TTGCTCGA---GGT-CGC-CGCTCGTGTGCGGCG-GCCACCCCACCCAACA--ACGTAGACCTCAGGTGATGTGTGGTAACCCCCGGAATTTAAGCATATTAATAAGGGGAGGAAGAGAAACCAACCGGGATTCCCTGAGTAGC---------------
G1A743    -------------AGACCGCAGCTAAATGCGCGTCAGAATGTGAACTGCAGGACACATGAACACCGACACGTTGAACGCATATGGCGCATCGGCTCGCCTCAAAACGACCGATGCACACATCCTTGAGTGTCTACTTAC--GTTGCC--CAA-----ACC--ACCCG--GGCCCCGTTCGCGCGGGGTC--CGTCATTCGACTACAACATGCCGCGCGGG------TCCC---A-G---ACCGAGGCGGACGTTGTGCATAACGGCGTGCTGGGCGCGGCTTCGCGCCGCCC-CGGGGCGTTGATCCGGGT----GAGTTGGATTCGAGCGGGCGCGGCCG--GCCGTCAATGGCCTGCACGCGCTCGGCGCGCGCGGT-CCCTTGGTCGTTAGATGTTGCGCTCGTAGCC-TTCCCTAGGTGGACTACAATGGCGCCAGATGCTTCCGACCGGTACG---GGGGACCCGACAGTTCGCGCCTTGCG-GTCGGTGCCTACAAGGTAGCCCG--CGCAC---------TCCGGTGC--GTGAGGGCG-----CACAG---TGTACGCCGCCGT----CGCCCCGC--TCGAGCCACATCCAC--TTGCTCGA---GGT-CGC-CGCTCGTGTGCGGCG-GCCACCCCACCCAACA--ACGTAGACCTCAGGTGATGTGTGGTAACCCCCGGAATTTAAGCATATTAATAAGGGGAGGAAGAGAAACCAACCGGGATTCCCTGAGTAGC---------------
G1A744    --------------GACCGCAGCTAAATGCGCGTCAGAATGTGAACTGCAGGACACATGAACACCGACACGTTGAACGCATATGGCGCATCGGCTCGCCTCAAAACGACCGATGCACACATCCTTGAGTGTCTACTTAC--GTTGCC--CAA-----ACC--ACCCG--GGCCCCGTTCGCGCGGGGTC--CGTCATTCGACTACAACATGCCGCGCGGG------TCCC---A-G---ACCGAGGCGGACGTTGTGCATAACGGCGTGCTGGGCGCGGCTTCGCGCCGCCC-CAGGGCGTTGATCCGGGT----GAGTTGGATTCGAGCGGGCGCGGCCG--GCCGTCAATGGCCTGCACGCGCTCGGCGCGCGCGGT-CCCTTGGTCGTTAGATGTTGCGCTCGTAGCC-TTCCCTAGGTGGACTACAATGGCGCCAGATGCTTCCGACCGGTACG---GGGGACCCGACAGTTCGCGCCTTGCG-GTCGGTGCCTACAAGGTAGCCCG--CGCAC---------TCCGGTGC--GTGAGGGCG-----CACAG---TGTACGCCGCCGT----CGCCCCGC--TCGAGCCACATCCAC--TTGCTCGA---GGT-CGC-CGCTCGTGTGCGGCG-GCCACCCCACCCAACA--ACGTAGACCTCAGGTGATGTGTGGTAACCCCCGGAATTTAAGCATATTAATAAGGGGAGGAAGAGAAACCAACCGGGATTCCCTGAGTAGCTG-------------
G1GA745   TTGGATCGATTGGAGACCGCAGCTAAATGCGCGTCAGAATGTGAACTGCAGGACACATGAACACCGACACGTTGAACGCATATGGCGCATCGGCTCGCCTCAAAACGACCGATGCACACATCCTTGAGTGTCTACTTAC--GTTGCC--CAA-----ACC--ACCCG--GGCCCCGTTCGCGCGGGGTC--CGTCATTCGACTACAACATGCCGCGCGGG------TCCC---A-G---ACCGAGGCGGACGTTGTGCATAACGGCGTGCTGGGCGCGGCTTCGCGCCGCCC-CAGGGCGTTGATCCGGGT----GAGTTGGATTCGAGCGGGCGCGGCCG--GCCGTCACCGGCCTGCACGCGCTCGGCGCGCGCGGT-CCCTTGGTCGTTAGATGTTGCGCTCGTAGCC-TTCCCTAGGTGGACTACAATGGCGCCAGATGCTTCCGACCGGTACG---GGGGACCCGACAGTTCGCGCCTTGCG-GTCGGTGCCTACAAGGTAGCCCG--CGCAC---------CCCGGTGC--GTGAGGGCG-----CACAG---TGTGCGCCGCCGT----CGCCCCGC--TCGAGCCACATCCAC--TTGCTCGA---GGT-CGC-CGCTCGTGTGCGGCG-GCCACCCCAACCAACA--ACGTAGACCTCAGGTGATGTGTGGTAACCCCCGGAATTTAAGCATATTAATAAGGGGAGGAAGAGAAACCAACCGGGATTCCCTGAGTAGCTG-------------
HL1C61    -------------------------------------GATGTGCACTGCAGGACACATGAACACCGACACGTTGAACGCATATGGCGCATCGGCTCGCCTCAAAACGACCGATGCACACATCCTTGAGTGTCTACTTAC--GTTGCC--CAA-----ACC--ACCCG--GGCCCCGTTCGCGCGGGGTC--CGTCATTCGACTACAACATGCCGCGCGGA------TCGC---A-G---ATCGAGGCGGACGTTGTGCATAACGGCGTGCTGGGTGCGGCTTCGCGTCGCCC-CAGGGCGTTGATCCGGGT----GAGTTGGATTCGAGCGGGCGCGGCCG--GCCATCACTGGCCTGCACGCGCTTGGCGCGCGCGGT-CCCCTGATCGTTAGATGTTGCGCTCGTAGCCCTTCCCTAGGTTGGCTACAATGGCGCCAGATGCTTCCGATCGTTTCG---GGGGACCCGACAGTTCGCGCCTCGCG-GTCGGTGCCTACAAGGTTGCCCGTTCGCCCTCG-CGCACTCCGGTGCGCTTGGGTGCGGTGCACACAGCGATGTACGCCGCCGT----CGTCC-GC--CCGAGCCATGTCCACACTTGCTCGA---GGC-CGT-CGCTT--ATGCGGCG-GCCAACCCA-ACAACAACACGTAGACCTCAGGTGATGTGTGGTAACCCCCGGAATTTAAGCATATTAATAAGGGGAGGAAAAGAAACCAACCGGGATTCCCTGAGTAGCTG-------------
HL1C62    -------------------------------------GATGTGCACTGCAGGACACATGAACACCGACACGTTGAACGCATATGGCGCATCGGCTCGCCTCAAAACGACCGATGCACACATCCTTGAGTGTCTACTTAC--GTTGCC--CAA-----ACC--ACCCG--GGCCCCGTTCGCGCGGGGTC--CGTCATTCGACTACAACATGCCGCGCGGA------TCGC---A-G---ATCGAGGCGGACGTTGTGCATAACGGCGTGCTGGGTGCGGCTTCGCGTCGCCC-CAGGGCGTTGATCCGGGT----GAGTTGGATTCGAGCGGGCGCGGCCG--GCCATCACTGGCCTGCACGCGCTTGGCGCGCGCGGT-CCCCTGATCGTTAGATGTTGCGCTCGTAGCCCTTCCCTAGGTTGGCTACAATGGCGCCAGATGCTTCCGATCGTTTCG---GGGGACCCGACAGTTCGCGCCTCGCG-GTCGGTGCCTACAAGGTTGCCCGTTCGCCCTCG-CGCACTCCGGTGCGCTTGGGTGCGGTGCACACAGCGATGTACGCCGCCGT----CGTCC-GC--CCGAGCCATGTCCACACTTGCTCGA---GGC-CGT-CGCTT--ATGCGGCG-GCCAACCCA-ACAACAACACGTAGACCTCAGGTGATGTGTGGTAACCCCCGGAATTTAAGCATATTAATAAGGGGAGGAAAAGAAACCAACCGGGATTCCCTGAGTAGCTG-------------
HL1C63    -------------------------------------GATGTGCACTGCAGGACACATGAACACCGACACGTTGAACGCATATGGCGCATCGGCTCGCCTCAAAACGACCGATGCACACATCCTTGAGTGTCTACTTAC--GTTGCC--CAA-----ACC--ACCCG--GGCCCCGTTCGCGCGGGGTC--CGTCATTCGACTACAACATGCCGCGCGGA------TCGC---A-G---ATCGAGGCGGACGTTGTGCATAACGGCGTGCTGGGTGCGGCTTCGCGTCGCCC-CAGGGCGTTGATCCGGGT----GAGTTGGATTCGAGCGGGCGCGGCCG--GCCATCACTGGCCTGCACGCGCTTGGCGCGCGCGGT-CCCCTGATCGTTAGATGTTGCGCTCGTAGCCCTTCCCTAGGTTGGCTACAATGGCGCCAGATGCTTCCGATCGTTTCG---GGGGACCCGACAGTTCGCGCCTCGCG-GTCGGTGCCTACAAGGTTGCCCGTTCGCCCTCG-CGCACTCCGGTGCGCTTGGGTGCGGTGCACACAGCGATGTACGCCGCCGT----CGTCC-GC--CCGAGCCATGTCCACACTTGCTCGA---GGC-CGT-CGCTT--ATGCGGCG-GCCAACCCA-ACAACAACACGTAGACCTCAGGTGATGTGTGGTAACCCCCGGAATTTAAGCATATTAATAAGGGGAGGAAAAGAAACCAACCGGGATTCCCTGAGTAGCTG-------------
