# Supplementary material for: Incomplete concerted evolution and reproductive isolation at the rDNA locus uncovers nine cryptic species within Anopheles longirostris from Papua New Guinea
Source: BMC Evol Biol. 2010 Dec 24;10:392. doi: 10.1186/1471-2148-10-392 (PMC3022607; doi:10.1186/1471-2148-10-392)
Supplement: Additional file 2 — S2_ COI_A_longirostris. (mtDNA sequence alignment in Phylip format). [file 1471-2148-10-392-S2.PHY]

63 524
1C4_1     TATAAGTTTTTGAATATTACCCCCATCTTTAACTCTTTTAATTTCTAGAAGTATAGTAGAAAATGGAGCAGGAACAGGGTGAACAGTATACCCTCCTTTATCTTCTGGAATTGCTCATGCTGGAGCTTCAGTTGATTTAGCAATTTTTTCATTACATTTAGCAGGGATTTCATCAATTTTAGGAGCAGTAAATTTTATTACTACTGTAATTAATATACGATCTCCCGGAATTACTTTAGATCGAATACCTTTATTTGTTTGATCAGTTGTAATTACTGCTGTATTATTACTTTTATCTTTACCAGTGTTAGCTGGAGCTATTACTATATTATTAACAGATCGAAATTTAAATACTTCATTTTTTGACCCAGCAGGAGGAGGAGATCCAATTTTATACCAACACTTATTTTGATTTTTTGGACACCCAGAAGTATATATTTTAATTTTACCCGGATTTGGAATAATTTCTCATATTATTACACAAGAAAGAGGAAAAAAGGAAACTTTTGGAAATTTGGGAATAA
A1A68     TATAAGTTTTTGAATATTGCCACCTTCTTTAACCCTTTTAATTTCTAGAAGTATAGTAGAAAATGGAGCTGGAACTGGATGAACAGTTTATCCCCCTTTATCTTCTGGAATTGCTCACGCTGGAGCTTCTGTTGATTTAGCAATTTTTTCTTTACATTTAGCAGGGATTTCTTCAATTTTAGGGGCAGTAAATTTTATTACTACTGTAATTAATATACGATCCCCCGGAATCACTTTAGATCGAATACCTTTATTTGTTTGATCTGTAGTAATTACTGCAATTTTATTACTTTTATCTTTACCTGTATTAGCTGGAGCTATTACTATATTATTAACAGATCGAAACTTAAATACTTCTTTTTTTGACCCAGCAGGGGGAGGAGACCCTATTTTATACCAGCATTTATTTTGATTTTTTGGTCATCCTGAAGTTTATATTTTAATTTTACCTGGATTTGGAATAATTTCTCATATTATTACTCAAGAAAGAGGTAAAAAGGAAACATTTGGAAATTTAGGAATAA
A1A63     TATAAGTTTTTGAATATTGCCACCTTCTTTAACCCTTTTAATTTCTAGAAGTATAGTAGAAAATGGAGCTGGAACTGGATGAACAGTTTATCCCCCTTTATCTTCTGGAATTGCTCACGCTGGAGCTTCTGTTGATTTAGCAATTTTTTCTTTACATTTAGCAGGGATTTCTTCAATTTTAGGGGCAGTAAATTTTATTACTACTGTAATTAATATACGATCCCCCGGAATCACTTTAGATCGAATACCTTTATTTGTTTGATCTGTAGTAATTACTGCAATTTTATTACTTTTATCTTTACCTGTATTAGCTGGAGCTATTACTATATTATTAACAGATCGAAACTTAAATACTTCTTTTTTTGACCCAGCAGGGGGAGGAGACCCTATTTTATACCAGCATTTATTTTGATTTTTTGGTCATCCTGAAGTTTATATTTTAATTTTACCTGGATTTGGAATAATTTCTCATATTATTACTCAAGAAAGAGGTAAAAAGGAAACATTTGGAAATTTAGGAATAA
A1A61     TATAAGTTTTTGAATATTGCCACCTTCTTTAACCCTTTTAATTTCTAGAAGTATAGTAGAAAATGGAGCTGGAACTGGATGAACAGTTTATCCCCCTTTATCTTCTGGAATTGCTCACGCTGGAGCTTCTGTTGATTTAGCAATTTTTTCTTTACATTTAGCAGGGATTTCTTCAATTTTAGGGGCAGTAAATTTTATTACTACTGTAATTAATATACGATCCCCCGGAATCACTTTAGATCGAATACCTTTATTTGTTTGATCTGTAGTAATTACTGCAATTTTATTACTTTTATCTTTACCTGTATTAGCTGGAGCTATTACTATATTATTAACAGATCGAAACTTAAATACTTCTTTTTTTGACCCAGCAGGAGGAGGAGACCCTATTTTATACCAGCATTTATTTTGATTTTTTGGTCATCCTGAAGTTTATATTTTAATTTTACCTGGATTTGGAATAATTTCTCATATTATTACTCAAGAAAGAGGTAAAAAGGAAACATTTGGAAATTTAGGAATAA
A1A64     TATAAGTTTTTGAATATTGCCACCTTCTTTAACCCTTTTAATTTCTAGAAGTATAGTAGAAAATGGAGCTGGAACTGGATGAACAGTTTATCCCCCTTTATCTTCTGGAATTGCTCACGCTGGAGCTTCTGTTGATTTAGCAATTTTTTCTTTACATTTAGCAGGGATTTCTTCAATTTTAGGGGCAGTAAATTTTATTACTACTGTAATTAATATACGATCCCCCGGAATCACTTTAGATCGAATACCTTTATTTGTTTGATCTGTAGTAATTACTGCAATTTTATTACTTTTATCTTTACCTGTATTAGCTGGAGCTATTACTATATTATTAACAGATCGAAACTTAAATACTTCTTTTTTTGACCCAGCAGGAGGAGGAGACCCTATTTTATACCAGCATTTATTTTGATTTTTTGGTCATCCTGAAGTTTATATTTTAATTTTACCTGGATTTGGAATAATTTCTCATATTATTACTCAAGAAAGAGGTAAAAAGGAAACATTTGGAAATTTAGGAATAA
B1D31     TATAAGTTTTTGAATACTTCCTCCATCTTTAACTCTTTTAATTTCTAGAAGTATAGTAGAAAATGGGGCCGGAACAGGTTGAACAGTTTATCCCCCTCTATCATCTGGAATTGCTCATGCTGGAGCTTCTGTAGATTTAGCTATTTTTTCCCTTCATTTAGCGGGGATTTCCTCAATTTTAGGAGCAGTAAATTTTATTACAACAGTAATTAATATGCGTGCCCCCGGAATTACTTTAGACCGAATGCCATTATTTGTTTGATCTGTAGTAATTACTGCAATCTTATTACTTTTATCTTTACCAGTTTTAGCTGGAGCTATTACTATACTATTAACAGATCGAAATTTAAATACCTCTTTTTTTGACCCAGCTGGAGGAGGAGATCCTATTTTATATCAACATTTATTTTGATTTTTTGGCCATCCTGAAGTTTACATTTTAATTTTACCCGGATTTGGAATAATTTCTCATATTATTACTCAAGAAAGAGGTAAAAAGGAAACATTTGGAAACTTAGGAATAA
B1D82     TATAAGATTTTGAATACTTCCCCCATCTTTAACTCTTTTAATTTCTAGAAGTATAGTAGAAAATGGAGCCGGAACAGGTTGAACAGTTTATCCTCCTTTATCCTCTGGAATTGCTCATGCTGGAGCTTCAGTAGATTTAGCTATTTTTTCTCTTCATTTAGCAGGAATTTCTTCAATTTTAGGGGCAGTAAATTTTATTACAACAGTAATTAATATACGTGCCCCTGGAATTACTTTAGATCGAATACCTTTATTTGTTTGATCTGTAGTAATTACTGCAATTTTATTACTTTTATCTTTACCAGTTTTAGCTGGAGCTATTACTATACTATTAACAGATCGAAATTTAAATACTTCTTTTTTTGACCCGGCTGGAGGAGGAGACCCTATTTTATACCAACACTTATTTTGATTTTTTGGTCATCCTGAAGTTTATATTTTAATTTTACCCGGATTTGGAATAATTTCTCATATCATTACTCAAGAAAGAGGTAAAAAGGAAACATTTGGAAATTTAGGAATAA
B1B52     TATAAGATTTTGAATACTTCCTCCATCTTTAACTCTTTTAATTTCTAGAAGTATAGTAGAAAATGGGGCCGGAACAGGTTGAACAGTTTATCCTCCTTTATCCTCTGGAATTGCTCATGCTGGAGCTTCAGTAGATTTAGCTATTTTTTCTCTTCATTTAGCAGGAATTTCTTCAATTTTAGGGGCAGTAAATTTTATTACAACAGTAATTAATATACGTGCCCCTGGAATTACTTTAGATCGAATACCTTTATTTGTTTGATCTGTAGTAATTACTGCAATTTTATTACTTTTATCTTTACCAGTTTTAGCTGGAGCTATTACTATACTATTAACAGATCGAAATTTAAATACTTCCTTTTTTGACCCGGCTGGAGGAGGAGACCCTATTTTATACCAACACTTATTTTGATTTTTTGGTCATCCTGAAGTTTATATTTTAATTTTACCCGGATTTGGAATAATTTCTCATATCATTACTCAAGAAAGAGGTAAAAAGGAAACATTTGGAAATTTAGGAATAA
B1A62     TATAAGATTTTGAATACTTCCCCCATCTTTAACTCTTTTAATTTCTAGAAGTATAGTAGAAAATGGAGCCGGAACAGGTTGAACAGTTTATCCTCCTTTATCCTCTGGAATTGCTCATGCTGGAGCTTCAGTAGATTTAGCTATTTTTTCTCTTCATTTAGCAGGAATTTCTTCAATTTTAGGGGCAGTAAATTTTATTACAACAGTAATTAATATACGTGCCCCTGGAATTACTTTAGATCGAATACCTTTATTTGTTTGATCTGTAGTAATTACTGCAATTTTATTACTTTTATCTTTACCAGTTTTAGCTGGGGCTATTACTATACTATTAACAGATCGAAATTTAAATACTTCTTTTTTTGACCCGGCTGGAGGAGGAGACCCTATTTTATACCAACACTTATTTTGATTTTTTGGTCATCCTGAAGTTTATATTTTAATTTTACCCGGATTTGGAATAATTTCTCATATCATTACTCAAGAAAGAGGTAAAAAGGAAACATTTGGAAATTTAGGAATAA
B1B31     TATAAGATTTTGAATACTTCCTCCATCTTTAACTCTTTTAATTTCTAGAAGTATAGTAGAAAATGGGGCCGGAACAGGTTGAACAGTTTATCCTCCTTTATCCTCTGGAATTGCTCATGCTGGAGCTTCAGTAGATTTAGCTATTTTTTCTCTTCATTTAGCAGGAATTTCTTCAATTTTAGGGGCAGTAAATTTTATTACAACAGTAATTAATATACGTGCCCCTGGAATTACTTTAGATCGAATACCTTTATTTGTTTGATCTGTAGTAATTACTGCAATTTTATTACTTTTATCTTTACCAGTTTTAGCTGGAGCTATTACTATACTATTAACAGATCGAAATTTAAATACTTCCTTTTTTGACCCGGCTGGAGGAGGAGACCCTATTTTATACCAACACTTATTTTGATTTTTTGGTCATCCTGAAGTTTATATTTTAATTTTACCCGGATTTGGAATAATTTCTCATATCATTACTCAAGAAAGAGGTAAAAAGGAAACATTTGGAAATTTAGGAATAA
B1A41     TATAAGATTTTGAATACTTCCCCCATCTTTAACTCTTTTAATTTCTAGAAGTATAGTAGAAAATGGAGCCGGAACAGGTTGAACAGTTTATCCTCCTTTATCCTCTGGAATTGCTCATGCTGGAGCTTCAGTAGATTTAGCTATTTTTTCTCTTCATTTAGCAGGAATTTCTTCAATTTTAGGGGCAGTAAATTTTATTACAACAGTAATTAATATACGTGCCCCTGGAATTACTTTAGATCGAATACCTTTATTTGTTTGATCTGTAGTAATTACTGCAATTTTATTACTTTTATCTTTACCAGTTTTAGCTGGAGCTATTACTATACTATTAACAGATCGAAATTTAAATACTTCTTTTTTTGACCCGGCTGGAGGAGGAGACCCTATTTTATACCAACACTTATTTTGATTTTTTGGTCATCCTGAAGTTTATATTTTAATTTTACCCGGATTTGGAATAATTTCTCATATCATTACTCAAGAAAGAGGTAAAAAGGAAACATTTGGAAATTTAGGAATAA
B1A77     TATAAGATTTTGAATACTTCCCCCATCTTTAACTCTTTTAATTTCTAGAAGTATAGTAGAAAATGGAGCCGGAACAGGTTGAACAGTTTATCCTCCTTTATCCTCTGGAATTGCTCATGCTGGAGCTTCAGTAGATTTAGCTATTTTTTCTCTTCATTTAGCAGGAATTTCTTCAATTTTAGGGGCAGTAAATTTTATTACAACAGTAATTAATATACGTGCCCCTGGAATTACTTTAGATCGAATACCTTTATTTGTTTGATCTGTAGTAATTACTGCAATTTTATTACTTTTATCTTTACCAGTTTTAGCTGGAGCTATTACTATACTATTAACAGATCGAAATTTAAATACTTCTTTTTTTGACCCGGCTGGAGGAGGAGACCCTATTTTATACCAACACTTATTTTGATTTTTTGGTCATCCTGAAGTTTATATTTTAATTTTACCCGGATTTGGAATAATTTCTCATATCATTACTCAAGAAAGAGGTAAAAAGGAAACATTTGGAAATTTAGGAATAA
B1A15     TATAAGATTTTGAATACTTCCCCCATCTTTAACTCTTTTAATTTCTAGAAGTATAGTAGAAAATGGAGCCGGAACAGGTTGAACAGTTTATCCTCCCTTATCCTCTGGAATTGCTCATGCTGGAGCTTCAGTAGATTTAGCTATTTTTTCTCTTCATTTAGCAGGAATTTCTTCAATTTTAGGGGCAGTAAATTTTATTACAACAGTAATTAATATACGTGCCCCTGGAATTACTTTAGATCGAATACCTTTATTTGTTTGATCTGTAGTAATTACTGCAATTTTATTACTTTTATCTTTACCAGTTTTAGCTGGAGCTATTACTATACTATTAACAGATCGAAATTTAAATACTTCTTTTTTTGACCCGGCTGGAGGAGGAGACCCTATTTTATACCAACACTTATTTTGATTTTTTGGTCATCCTGAAGTTTATATTTTAATTTTACCCGGATTTGGAATAATTTCTCATATCATTACTCAAGAAAGAGGTAAAAAGGAAACATTTGGAAATTTAGGAATAA
B1D91     TATAAGATTTTGAATACTTCCCCCATCTTTAACTCTTTTAATTTCTAGAAGTATAGTAGAAAATGGAGCCGGAACAGGTTGAACAGTTTATCCTCCTTTATCCTCTGGAATTGCTCATGCTGGAGCTTCAGTAGATTTAGCTATTTTTTCTCTTCATTTAGCAGGAATTTCTTCAATTTTAGGGGCAGTAAATTTTATTACAACAGTAATTAATATACGTGCCCCTGGAATTACTTTAGATCGAATACCTTTATTTGTTTGATCTGTAGTAATTACTGCAATTTTATTACTTTTATCTTTACCAGTTTTAGCTGGAGCTATTACTATACTATTAACAGATCGAAATTTAAATACTTCTTTTTTTGACCCGGCTGGAGGAGGAGACCCTATTTTATACCAACACTTATTTTGATTTTTTGGTCATCCTGAAGTTTATATTTTAATTTTACCCGGATTTGGAATAATTTCTCATATCATTACTCAAGAAAGAGGTAAAAAGGAAACATTTGGAAATTTAGGAATAA
B1A42     TATAAGATTTTGAATACTTCCCCCATCTTTAACTCTTTTAATTTCTAGAAGTATAGTAGAAAATGGAGCCGGAACAGGTTGAACAGTTTATCCTCCTTTATCCTCTGGAATTGCTCATGCTGGAGCTTCAGTAGATTTAGCTATTTTTTCTCTTCATTTAGCAGGAATTTCTTCAATTTTAGGGGCAGTAAATTTTATTACAACAGTAATTAATATACGTGCCCCTGGAATTACTTTAGATCGAATACCTTTATTTGTTTGATCTGTAGTAATTACTGCAATTTTATTACTTTTATCTTTACCAGTTTTAGCTGGAGCTATTACTATACTATTAACAGATCGAAATTTAAATACTTCTTTTTTTGACCCGGCTGGAGGAGGAGACCCTATTTTATACCAACACTTATTTTGATTTTTTGGTCATCCTGAAGTTTATATTTTAATTTTACCCGGATTTGGAATAATTTCTCATATCATTACTCAAGAAAGAGGTAAAAAGGAAACATTTGGAAATTTAGGAATAA
C11A11    TATAAGTTTTTGAATACTACCTCCTTCTTTAACTCTTTTAATTTCTAGAAGTATAGTAGAAAATGGGGCTGGAACTGGATGAACAGTTTACCCTCCATTATCTTCTGGTATTGCTCATGCTGGAGCTTCCGTTGATTTAGCAATTTTTTCTTTACATTTAGCGGGGATTTCCTCAATTTTAGGAGCAGTAAATTTTATTACTACTGTGATTAATATACGATCTCCAGGAATTACTTTAGACCGAATACCTTTATTTGTTTGATCTGTAGTAATTACTGCAATTTTATTACTTTTATCCCTACCTGTATTAGCAGGAGCTATTACTATATTATTAACAGATCGAAATTTAAATACTTCTTTCTTTGACCCAGCGGGGGGAGGAGATCCTATTTTATACCAACATTTATTTTGATTTTTTGGTCACCCTGAAGTTTATATTTTAATTTTACCTGGGTTTGGAATAATTTCTCATATTATTACTCAAGAAAGAGGTAAAAAGGAAACATTTGGAAACTTAGGAATAA
C11A14    TATAAGTTTTTGAATACTACCTCCTTCTTTAACTCTTTTAATTTCTAGAAGTATAGTAGAAAATGGGGCTGGAACTGGATGAACAGTTTACCCTCCATTATCTTCTGGTATTGCTCATGCTGGAGCTTCCGTTGATTTAGCAATTTTTTCTTTACATTTAGCGGGGATTTCCTCAATTTTAGGAGCAGTAAATTTTATTACTACTGTGATTAATATACGATCTCCAGGAATTACTTTAGACCGAATACCTTTATTTGTTTGATCTGTAGTAATTACTGCAATTTTATTACTTTTATCCCTACCTGTATTAGCAGGAGCTATTACTATATTATTAACAGATCGAAATTTAAATACTTCTTTCTTTGACCCAGCGGGGGGAGGAGATCCTATTTTATACCAACATTTATTTTGATTTTTTGGTCACCCTGAAGTTTATATTTTAATTTTACCTGGGTTTGGAATAATTTCTCATATTATTACTCAAGAAAGAGGTAAAAAGGAAACATTTGGAAACTTAGGAATAA
C11A16    TATAAGTTTTTGAATACTACCTCCTTCTTTAACTCTTTTAATTTCTAGAAGTATAGTAGAAAATGGGGCTGGAACTGGATGAACAGTTTACCCCCCATTATCTTCTGGTATTGCTCATGCTGGAGCTTCCGTTGATTTAGCAATTTTTTCTTTACATTTAGCAGGGATTTCCTCAATTTTAGGAGCAGTAAATTTTATTACTACTGTAATTAATATACGATCTCCAGGAATTACTTTAGACCGAATACCTTTATTTGTTTGATCTGTAGTAATTACTGCAATTTTATTACTTTTATCCTTACCTGTATTAGCAGGAGCTATTACTATATTATTAACAGATCGAAATTTAAATACTTCTTTCTTTGACCCAGCGGGGGGAGGAGATCCTATTTTATACCAACATTTATTTTGATTTTTTGGTCACCCTGAAGTTTATATTTTAATTTTACCTGGGTTTGGAATAATTTCTCATATTATTACTCAAGAAAGAGGTAAAAAGGAAACATTTGGAAACTTAGGAATAA
C11A111   TATAAGTTTTTGAATACTACCTCCTTCTTTAACTCTTTTAATTTCTAGAAGTATAGTAGAAAATGGGGCTGGAACTGGATGAACAGTTTACCCCCCATTATCTTCTGGTATTGCTCATGCTGGAGCTTCCGTTGATTTAGCAATTTTTTCTTTACATTTAGCGGGGATTTCCTCAATTTTAGGAGCAGTAAATTTTATTACTACTGTGATTAATATACGATCTCCAGGAATTACTTTAGACCGAATACCTTTATTTGTTTGATCTGTAGTAATTACTGCAATTTTATTACTTTTATCCCTACCTGTATTAGCAGGAGCTATTACTATATTATTAACAGATCGAAATTTAAATACTTCTTTCTTTGACCCGGCGGGGGGAGGAGATCCCATTTTATACCAACATTTATTTTGATTTTTTGGTCACCCTGAAGTTTATATTTTAATTTTACCTGGGTTTGGAATAATTTCTCATATTATTACTCAAGAAAGAGGTAAAAAGGAAACATTTGGAAACTTAGGAATAA
C11A17    TATAAGTTTTTGAATACTACCTCCTTCTTTAACTCTTTTAATTTCTAGAAGTATAGTAGAAAATGGGGCTGGAACTGGATGAACAGTTTACCCCCCATTATCTTCTGGTATTGCTCATGCTGGAGCTTCCGTTGATTTAGCAATTTTTTCTTTACATTTAGCGGGGATTTCCTCAATTTTAGGAGCAGTAAATTTTATTACTACTGTGATTAATATACGATCTCCAGGAATTACTTTAGACCGAATACCTTTATTTGTTTGATCTGTAGTAATTACTGCAATTTTATTACTTTTATCCCTACCTGTATTAGCAGGAGCTATTACTATATTATTAACAGATCGAAATTTAAATACTTCTTTCTTTGACCCAGCGGGGGGAGGAGATCCTATTTTATACCAACATTTATTTTGATTTTTTGGTCACCCTGAAGTTTATATTTTAATTTTACCTGGGTTTGGAATAATTTCTCATATTATTACTCAAGAAAGAGGTAAAAAGGAAACATTTGGAAACTTAGGAATAA
C11A19    TATAAGTTTTTGAATACTACCTCCTTCTTTAACTCTTTTAATTTCTAGAAGTATAGTAGAAAATGGGGCTGGAACTGGATGAACAGTTTACCCCCCATTATCTTCTGGTATTGCTCATGCTGGAGCTTCCGTTGATTTAGCAATTTTTTCTTTACATTTAGCGGGGATTTCCTCAATTTTAGGAGCAGTAAATTTTATTACTACTGTGATTAATATACGATCTCCAGGAATTACTTTAGACCGAATACCTTTATTTGTTTGATCTGTAGTAATTACTGCAATTTTATTACTTTTATCCCTACCTGTATTAGCAGGAGCTATTACTATATTATTAACAGATCGAAATTTAAATACTTCTTTCTTTGACCCAGCGGGGGGAGGAGATCCTATTTTATACCAACATTTATTTTGATTTTTTGGTCACCCTGAAGTTTATATTTTAATTTTACCTGGGTTTGGAATAATTTCTCATATTATTACTCAAGAAAGAGGTAAAAAGGAAACATTTGGAAACTTAGGAATAA
C21A18    TATAAGTTTTTGAATACTACCTCCTTCTTTAACTCTTTTAATTTCTAGAAGTATAGTAGAAAATGGAGCTGGAACTGGATGAACAGTTTACCCTCCATTATCTTCCGGGATTGCTCATGCTGGGGCTTCCGTTGATTTAGCAATTTTTTCTTTACATTTAGCAGGAATTTCCTCAATTTTAGGAGCAGTAAATTTTATTACTACTGTAATTAATATACGATCTCCAGGAATTACTTTAGACCGAATACCTTTATTTGTTTGATCTGTAGTAATTACTGCAATTTTATTACTTTTATCCTTACCGGTATTAGCAGGAGCTATTACTATATTATTAACAGATCGAAATTTAAATACTTCTTTCTTTGATCCAGCGGGTGGAGGAGATCCTATTTTATACCAACATTTATTTTGATTTTTTGGTCACCCTGAAGTTTATATTTTAATTTTACCCGGATTTGGTATAATTTCTCATATTATTACTCAAGAAAGAGGTAAAAAGGAAACATTTGGAAACTTAGGAATAA
C21A310   TATAAGTTTTTGAATACTACCTCCTTCTTTAACTCTTTTAATTTCTAGAAGTATAGTAGAAAATGGAGCTGGAACTGGATGAACAGTTTACCCTCCTTTATCTTCCGGGATTGCTCATGCTGGGGCTTCCGTTGATTTAGCAATTTTTTCTTTACATTTAGCAGGAATTTCCTCAATTTTAGGAGCAGTAAATTTTATTACTACTGTAATTAATATACGATCTCCAGGAATTACTTTAGACCGAATACCTTTATTTGTTTGATCTGTAGTAATTACTGCAATTTTATTACTTTTATCCTTACCGGTATTAGCAGGAGCTATTACTATATTATTAACAGATCGAAATTTAAATACTTCTTTCTTTGATCCAGCGGGTGGAGGAGATCCTATTTTATACCAACATTTATTTTGATTTTTTGGTCACCCTGAAGTTTATATTTTAATTTTACCCGGATTTGGTATAATTTCTCATATTATTACTCAAGAAAGAGGTAAAAAGGAAACATTTGGAAACTTAGGAATAA
C21B51    TATAAGTTTTTGAATACTACCTCCTTCTTTAACTCTTTTAATTTCTAGAAGTATAGTAGAAAATGGAGCTGGAACTGGATGAACAGTTTACCCTCCATTATCTTCCGGGATTGCTCATGCTGGGGCTTCCGTTGATTTAGCAATTTTTTCTTTACATTTAGCAGGAATTTCCTCAATTTTAGGAGCAGTAAATTTTATTACTACTGTAATTAATATACGATCTCCAGGAATTACTTTAGACCGAATACCTTTATTTGTTTGATCTGTAGTAATTACTGCAATTTTATTACTTTTATCCTTACCGGTATTAGCAGGAGCTATTACTATATTATTAACAGATCGAAATTTAAATACTTCTTTCTTTGATCCAGCGGGTGGAGGAGATCCTATTTTATACCAACATTTATTTTGATTTTTTGGTCACCCTGAAGTTTATATTTTAATTTTACCCGGATTTGGTATAATTTCTCATATTATTACTCAAGAAAGAGGTAAAAAGGAAACATTTGGAAACTTAGGAATAA
C21A37    TATAAGTTTTTGAATACTACCTCCTTCTTTAACTCTTTTAATTTCTAGAAGTATAGTAGAAAATGGAGCTGGAACTGGATGAACAGTTTACCCTCCATTATCTTCCGGGATTGCTCATGCTGGGGCTTCCGTTGATTTAGCAATTTTTTCTTTACATTTAGCAGGAATTTCCTCAATTTTAGGAGCAGTAAATTTTATTACTACTGTAATTAATATACGATCTCCAGGAATTACTTTAGACCGAATACCTTTATTTGTTTGATCTGTAGTAATTACTGCAATTTTATTACTTTTATCCTTACCGGTATTAGCAGGAGCTATTACTATATTATTAACAGATCGAAATTTAAATACTTCTTTCTTTGATCCAGCGGGTGGAGGAGATCCTATTTTATACCAACATTTATTTTGATTTTTTGGTCACCCTGAAGTTTATATTTTAATTTTACCCGGATTTGGTATAATTTCTCATATTATTACTCAAGAAAGAGGTAAAAAGGAAACATTTGGAAACTTAGGAATAA
C21A31    TATAAGTTTTTGAATACTACCTCCTTCTTTAACTCTTTTAATTTCTAGAAGTATAGTAGAAAATGGAGCTGGAACTGGATGAACAGTTTACCCTCCATTATCTTCCGGGATTGCTCATGCTGGGGCTTCCGTTGATTTAGCAATTTTTTCTTTACATTTAGCAGGAATTTCCTCAATTTTAGGAGCAGTAAATTTTATTACTACTGTAATTAATATACGATCTCCAGGAATTACTTTAGACCGAATACCTTTATTTGTTTGATCTGTAGTAATTACTGCAATTTTATTACTTTTATCCTTACCCGTATTAGCAGGAGCTATTACTATATTATTAACAGATCGAAATTTAAATACTTCTTTCTTTGATCCAGCGGGTGGAGGAGATCCTATTTTATACCAACATTTATTTTGATTTTTTGGTCACCCTGAAGTTTATATTTTAATTTTACCCGGATTTGGTATAATTTCTCATATTATTACTCAAGAAAGAGGTAAAAAGGAAACATTTGGAAACTTAGGAATAA
C21G61    TATAAGTTTTTGAATACTACCTCCTTCTTTAACTCTTTTAATTTCTAGAAGTATAGTAGAAAATGGAGCTGGAACTGGATGAACAGTTTACCCTCCATTATCTTCCGGGATTGCTCATGCTGGGGCTTCCGTTGATTTAGCAATTTTTTCTTTACATTTAGCAGGAATTTCCTCAATTTTAGGAGCAGTAAATTTTATTACTACTGTAATTAATATACGATCTCCAGGAATTACTTTAGACCGAATACCTTTATTTGTTTGATCTGTAGTAATTACTGCAATTTTATTACTTTTATCCTTACCGGTATTAGCAGGAGCTATTACTATATTATTAACAGATCGAAATTTAAATACTTCTTTCTTTGATCCAGCGGGTGGAGGAGATCCTATTTTATACCAACATTTATTTTGATTTTTTGGTCACCCTGAAGTTTATATTTTAATTTTACCCGGATTTGGTATAATTTCTCATATTATTACTCAAGAAAGAGGTAAAAAGGAAACATTTGGAAACTTAGGAATAA
C21H31    TATAAGTTTTTGAATACTACCTCCTTCTTTAACTCTTTTAATTTCTAGAAGTATAGTAGAAAATGGAGCTGGAACTGGATGAACAGTTTACCCTCCACTATCTTCCGGGATTGCTCATGCTGGGGCTTCCGTTGATTTAGCAATTTTTTCTTTACATTTAGCAGGAATTTCCTCAATTTTAGGAGCAGTAAATTTTATTACTACTGTAATTAATATACGATCTCCAGGAATTACTTTAGACCGAATACCTTTATTTGTTTGATCTGTAGTAATTACTGCAATTTTATTACTTTTATCCTTACCGGTATTAGCAGGAGCTATTACTATATTATTAACAGATCGAAATTTAAATACTTCTTTCTTTGATCCAGCGGGTGGAGGAGATCCTATTTTATACCAACATTTATTTTGATTTTTTGGTCACCCTGAAGTTTATATTTTAATTTTACCCGGATTTGGTATAATTTCTCATATTATTACTCAAGAAAGAGGTAAAAAGGAAACATTTGGAAACTTAGGAATAA
C21A112   TATAAGTTTTTGAATACTACCTCCTTCTTTAACTCTTTTAATTTCTAGAAGTATAGTAGAAAATGGAGCTGGAACTGGATGAACAGTTTACCCTCCTTTATCTTCCGGGATTGCTCATGCTGGGGCTTCCGTTGATTTAGCAATTTTTTCTTTACATTTAGCAGGAATTTCCTCAATTTTAGGAGCAGTAAATTTTATTACTACTGTAATTAATATACGATCTCCAGGAATTACTTTAGACCGAATACCTTTATTTGTTTGATCTGTAGTAATTACTGCAATTTTATTACTTTTATCCTTACCGGTATTAGCAGGAGCTATTACTATATTATTAACAGATCGAAATTTAAATACTTCTTTCTTTGATCCAGCGGGTGGAGGAGATCCTATTTTATACCAACATTTATTTTGATTTTTTGGTCACCCTGAAGTTTATATTTTAATTTTACCCGGATTTGGTATAATTTCTCATATTATTACTCAAGAAAGAGGTAAAAAGGAAACATTTGGAAACTTAGGAATAA
C21A33    TATAAGTTTTTGAATACTACCTCCTTCTTTAACTCTTTTAATTTCTAGAAGTATAGTAGAAAATGGAGCTGGAACTGGATGAACAGTTTACCCTCCATTATCTTCCGGGATTGCTCATGCTGGGGCTTCCGTTGATTTAGCAATTTTTTCTTTACATTTAGCAGGAATTTCCTCAATTTTAGGAGCAGTAAATTTTATTACTACTGTAATTAATATACGATCTCCAGGAATTACTTTAGACCGAATACCTTTATTTGTTTGATCTGTAGTAATTACTGCAATTTTATTACTTTTATCTTTACCGGTATTAGCAGGAGCTATTACTATATTATTAACAGATCGAAATTTAAATACTTCTTTCTTTGATCCAGCGGGTGGAGGAGATCCTATTTTATACCAACATTTATTTTGATTTTTTGGTCACCCTGAAGTTTATATTTTAATTTTACCCGGATTTGGTATAATTTCTCATATTATTACTCAAGAAAGAGGTAAAAAGGAAACATTTGGAAACTTAGGAATAA
C21B61    TATAAGTTTTTGAATACTACCTCCTTCTTTAACTCTTTTAATTTCTAGAAGTATAGTAGAAAATGGAGCTGGAACTGGATGAACAGTTTACCCTCCATTATCTTCCGGGATTGCTCATGCTGGGGCTTCCGTTGATTTAGCAATTTTTTCTTTACATTTAGCAGGAATTTCCTCAATTTTAGGAGCAGTAAATTTTATTACTACTGTAATTAATATACGATCTCCAGGAATTACTTTAGACCGAATACCTTTATTTGTTTGATCTGTAGTAATTACTGCAATTTTATTACTTTTATCCTTACCGGTATTAGCAGGAGCTATTACTATATTATTAACAGATCGAAATTTAAATACTTCTTTCTTTGATCCAGCGGGTGGAGGAGATCCTATTTTATACCAACATTTATTTTGATTTTTTGGTCACCCTGAAGTTTATATTTTAATTTTACCCGGATTTGGTATAATTTCTCATATTATTACTCAAGAAAGAGGTAAAAAGGAAACATTTGGAAACTTAGGAATAA
D1A32     TATAAGTTTTTGAATATTACCTCCATCTTTAACTCTTTTAATTTCTAGAAGTATAGTAGAAAATGGAGCAGGGACTGGATGAACAGTTTATCCTCCTTTATCTTCTGGAATTGCTCATGCAGGAGCCTCTGTTGATTTAGCAATTTTTTCCCTTCATTTAGCAGGAATTTCTTCTATTTTAGGAGCAGTAAATTTCATTACTACAGTAATTAATATGCGATCCCCTGGAATTACATTAGATCGAATACCTTTATTTGTTTGATCAGTAGTAATTACTGCAATTTTATTACTTTTATCATTACCAGTATTAGCAGGAGCTATTACTATATTACTTACAGATCGAAATTTAAATACATCATTTTTTGATCCAGCTGGAGGAGGAGATCCAATTTTATATCAACATTTATTTTGATTTTTTGGACATCCAGAAGTTTATATTTTAATTCTTCCAGGATTTGGAATAATTTCTCATATTATTACCCAAGAAAGAGGTAAAAAGGAAACATTCGGAAATTTAGGAATAA
D1A35     TATAAGTTTTTGAATATTACCTCCATCTTTAACTCTTTTAATTTCTAGAAGTATAGTAGAAAATGGAGCAGGGACTGGATGAACAGTTTATCCTCCTTTATCTTCTGGAATTGCTCATGCAGGAGCCTCTGTTGATTTAGCAATTTTTTCCCTTCATTTAGCAGGAATTTCTTCTATTTTAGGAGCAGTAAATTTCATTACTACAGTAATTAATATACGATCCCCTGGAATTACATTAGATCGAATACCTTTATTTGTTTGATCAGTAGTAATTACTGCAATTTTATTACTTTTATCATTACCAGTACTAGCGGGAGCTATTACTATATTACTTACAGATCGAAATTTAAATACATCATTTTTTGATCCAGCTGGAGGAGGAGATCCAATTTTATATCAACATTTATTTTGATTTTTTGGACATCCAGAAGTTTATATTTTAATTCTTCCAGGATTTGGAATAATTTCTCATATTATTACCCAAGAAAGAGGTAAAAAGGAAACATTCGGAAATTTAGGAATAA
D1B84     TATAAGTTTTTGAATATTACCCCCATCTTTAACTCTTTTAATTTCTAGAAGTATAGTAGAAAATGGAGCAGGGACTGGATGAACAGTTTATCCTCCTTTATCTTCTGGAATTGCTCATGCAGGAGCCTCTGTTGATTTAGCAATTTTTTCCCTTCATTTAGCAGGAATTTCTTCTATTTTAGGAGCAGTAAATTTCATTACTACAGTAATTAATATGCGATCCCCTGGAATTACATTAGATCGAATACCTTTATTTGTTTGATCGGTAGTAATTACTGCAATTTTATTACTTTTATCATTACCAGTACTAGCGGGAGCTATTACTATATTACTTACAGATCGAAATTTAAATACATCATTTTTTGACCCAGCTGGAGGAGGAGATCCAATTTTATATCAACATTTATTTTGATTTTTTGGACATCCAGAAGTTTATATTTTAATTCTTCCAGGATTTGGAATAATTTCTCATATTATTACCCAAGAAAGAGGTAAAAAGGAAACATTCGGAAATTTAGGAATAA
D1B85     TATAAGTTTTTGAATATTACCTCCATCTTTAACTCTTTTAATTTCTAGAAGTATAGTAGAAAATGGAGCAGGGACTGGATGAACAGTTTATCCTCCTTTATCTTCTGGAATTGCTCATGCAGGGGCCTCTGTTGATTTAGCAATTTTTTCCCTTCATTTAGCAGGAATTTCTTCTATTTTAGGAGCAGTAAATTTCATTACTACAGTAATTAATATACGATCCCCTGGAATTACATTAGATCGAATACCTTTATTTGTTTGATCAGTAGTAATTACTGCAATTTTATTACTTTTATCATTACCAGTATTAGCGGGAGCTATTACTATATTACTTACAGATCGAAATTTAAATACATCATTTTTTGACCCAGCTGGAGGAGGAGATCCAATTTTATATCAACATTTATTTTGATTTTTTGGACATCCAGAAGTTTATATTTTAATTCTTCCAGGATTTGGAATAATTTCTCATATTATTACCCAAGAAAGAGGTAAAAAGGAAACATTCGGAAATTTAGGAATAA
D1A78     TATAAGTTTTTGAATATTACCTCCATCTTTAACTCTTTTAATTTCAAGAAGTATAGTAGAAAATGGAGCGGGGACTGGATGAACAGTTTATCCTCCTTTATCTTCTGGAATTGCTCATGCAGGGGCCTCTGTTGATTTAGCAATTTTTTCCCTTCATTTAGCAGGAATTTCTTCTATTTTAGGAGCAGTAAATTTCATTACTACAGTAATTAATATACGATCCCCTGGAATTACATTAGATCGAATACCTTTATTTGTTTGATCGGTAGTAATTACTGCAATTTTATTACTTTTATCATTACCAGTACTAGCGGGAGCTATTACTATATTACTTACAGATCGAAATTTAAATACATCATTTTTTGATCCAGCTGGAGGAGGAGATCCAATTTTATATCAACATTTATTTTGATTTTTTGGACATCCAGAAGTTTATATTTTAATTCTTCCAGGATTTGGAATAATTTCTCATATTATTACCCAAGAAAGAGGTAAAAAGGAAACATTCGGAAATTTAGGAATAA
D1B94     TATAAGTTTTTGAATATTACCTCCATCTTTAACTCTTTTAATTTCTAGAAGTATAGTAGAAAATGGAGCAGGGACTGGATGAACAGTTTATCCTCCTTTATCTTCTGGAATTGCTCATGCAGGGGCCTCTGTTGATTTAGCAATTTTTTCCCTTCATTTAGCAGGAATTTCTTCTATTTTAGGAGCAGTAAATTTCATTACTACAGTAATTAATATACGATCCCCTGGAATTACATTAGATCGAATACCTTTATTTGTTTGATCGGTAGTAATTACTGCAATTTTATTACTTTTATCATTACCAGTACTAGCGGGAGCTATTACTATATTACTTACAGATCGAAATTTAAATACATCATTTTTTGATCCAGCTGGAGGAGGGGATCCAATTTTATACCAACATTTATTTTGATTTTTTGGACATCCAGAAGTTTATATTTTAATTCTTCCAGGATTTGGAATAATTTCTCATATTATTACCCAAGAAAGAGGTAAAAAGGAAACATTCGGAAATTTAGGAATAA
D1A36     TATAAGTTTTTGAATATTACCTCCATCTTTAACTCTTTTAATTTCTAGAAGTATAGTAGAAAATGGAGCAGGGACTGGATGAACAGTTTATCCTCCTTTATCTTCTGGAATTGCTCATGCAGGAGCCTCTGTTGATTTAGCAATTTTTTCCCTTCATTTAGCAGGAATTTCTTCTATTTTAGGAGCAGTAAATTTCATTACTACAGTAATTAATATACGATCCCCTGGAATTACATTAGATCGAATACCTTTATTTGTTTGATCGGTAGTAATTACTGCAATTTTATTACTTTTATCATTACCAGTACTAGCGGGAGCTATTACTATATTACTTACAGATCGAAATTTAAATACATCATTTTTTGATCCAGCTGGAGGAGGAGATCCAATTTTATATCAACATTTATTTTGATTTTTTGGACATCCAGAAGTTTATATTTTAATTCTTCCAGGATTTGGAATAATTTCTCATATTATTACCCAAGAAAGAGGTAAAAAGGAAACATTCGGAAATTTAGGAATAA
D1B83     TATAAGTTTTTGAATATTACCTCCATCTTTAACTCTTTTAATTTCTAGAAGTATAGTAGAAAATGGAGCAGGGACTGGATGAACAGTTTATCCTCCTTTATCTTCTGGAATTGCTCATGCAGGGGCCTCTGTTGATTTAGCAATTTTTTCCCTTCATTTAGCAGGAATTTCTTCTATTTTAGGAGCAGTAAATTTCATTACTACAGTAATTAATATACGATCCCCTGGAATTACATTAGATCGAATACCTTTATTTGTTTGATCGGTAGTAATTACTGCAATTTTATTACTTTTATCATTACCAGTACTAGCGGGAGCTATTACTATATTACTTACAGATCGAAATTTAAATACATCATTTTTTGATCCAGCTGGAGGAGGGGATCCAATTTTATACCAACATTTATTTTGATTTTTTGGACATCCAGAAGTTTATATTTTAATTCTTCCAGGATTTGGAATAATTTCTCATATTATTACCCAAGAAAGAGGTAAAAAGGAAACATTCGGAAATTTAGGAATAA
D1B93     TATAAGTTTTTGAATATTACCTCCATCTTTAACTCTTTTAATTTCTAGAAGTATAGTAGAAAATGGAGCAGGGACTGGATGAACAGTTTATCCTCCTTTATCTTCTGGAATTGCTCATGCAGGGGCCTCTGTTGATTTAGCAATTTTTTCCCTTCATTTAGCAGGAATTTCTTCTATTTTAGGAGCAGTAAATTTCATTACTACAGTAATTAATATACGATCCCCTGGAATTACATTAGATCGAATACCTTTATTTGTTTGATCGGTAGTAATTACTGCAATTTTATTACTTTTATCATTACCAGTACTAGCGGGAGCTATTACTATATTACTTACAGATCGAAATTTAAATACATCATTTTTTGATCCAGCTGGAGGAGGAGATCCAATTTTATATCAACATTTATTTTGATTTTTTGGACATCCAGAAGTTTATATTTTAATTCTTCCAGGATTTGGAATAATTTCTCATATTATTACCCAAGAAAGAGGTAAAAAGGAAACATTCGGAAATTTAGGAATAA
E1E32     TATAAGTTTTTGAATACTACCCCCTTCTTTAACACTTTTAATTTCTAGAAGTATGGTAGAAAATGGAGCTGGTACTGGATGAACAGTTTACCCCCCTTTATCTTCTGGGATTGCTCACGCCGGGGCTTCTGTTGATTTAGCAATTTTTTCTTTACATTTAGCAGGAATTTCCTCAATTTTAGGAGCAGTTAATTTTATTACTACTGTAATTAATATACGATCCCCGGGTATTACTTTAGACCGAATACCTTTATTTGTCTGATCTGTAGTAATTACTGCAATTTTATTACTTTTATCTTTACCTGTATTAGCTGGGGCTATTACTATATTACTTACAGATCGAAATTTAAATACTTCTTTCTTTGACCCTGCCGGAGGAGGAGACCCTATTTTATACCAACATTTATTCTGATTTTTTGGTCACCCAGAAGTTTACATTTTAATTTTACCTGGGTTTGGAATAATTTCTCATATTATTACTCAAGAAAGAGGTAAAAAGGAAACATTTGGAAATTTAGGAATAA
E1D41     TATAAGTTTTTGAATACTACCCCCTTCTTTAACACTTTTAATTTCTAGAAGTATGGTAGAAAATGGAGCTGGTACTGGATGAACAGTTTACCCCCCTTTATCTTCTGGGATTGCTCACGCCGGGGCTTCTGTTGATTTAGCAATTTTTTCTTTACATTTAGCAGGAATTTCCTCAATTTTAGGAGCAGTTAATTTTATTACTACTGTAATTAATATACGATCCCCGGGTATTACTTTAGACCGAATACCTTTATTTGTCTGATCTGTAGTAATTACTGCAATTTTATTACTTTTATCTTTACCTGTATTAGCTGGGGCTATTACTATATTACTTACAGATCGAAATTTAAATACTTCTTTCTTTGACCCTGCCGGAGGAGGAGACCCTATTTTATACCAACATTTATTCTGATTTTTTGGTCACCCAGAAGTTTACATTTTAATTTTACCTGGGTTTGGAATAATTTCTCATATTATTACTCAAGAAAGAGGTAAAAAGGAAACATTTGGAAATTTAGGAATAA
E1B21     TATAAGTTTTTGAATACTACCCCCTTCTTTAACACTTTTAATTTCTAGAAGTATGGTAGAAAATGGAGCTGGTACTGGATGAACAGTTTACCCCCCTTTATCTTCTGGGATTGCTCACGCCGGGGCTTCTGTTGATTTAGCAATTTTTTCTTTACATTTAGCAGGAATTTCCTCAATTTTAGGAGCAGTTAATTTTATTACTACTGTAATTAATATACGATCCCCGGGTATTACTTTAGACCGAATACCTTTATTTGTCTGATCTGTAGTAATTACTGCAATTTTATTACTTTTATCTTTACCTGTATTAGCTGGGGCTATTACTATATTACTTACAGATCGAAATTTAAATACTTCTTTCTTTGACCCTGCCGGAGGAGGAGACCCTATTTTATACCAACATTTATTCTGATTTTTTGGTCACCCAGAAGTTTACATTTTAATTTTACCTGGGTTTGGAATAATTTCTCATATTATTACTCAAGAAAGAGGTAAAAAGGAAACATTTGGAAATTTAGGAATAA
E1A103    TATAAGTTTTTGAATACTACCCCCTTCTTTAACACTTTTAATTTCTAGAAGTATGGTAGAAAATGGAGCTGGTACTGGATGAACAGTTTACCCCCCTTTATCTTCTGGGATTGCTCACGCCGGGGCTTCTGTTGATTTAGCAATTTTTTCTTTACATTTAGCAGGAATTTCCTCAATTTTAGGAGCAGTTAATTTTATTACTACTGTAATTAATATACGATCCCCGGGTATTACTTTAGACCGAATACCTTTATTTGTCTGATCTGTAGTAATTACTGCAATTTTATTACTTTTATCTTTACCTGTATTAGCTGGGGCTATTACTATATTACTTACAGATCGAAATTTAAATACTTCTTTCTTTGACCCTGCCGGAGGAGGAGACCCTATTTTATACCAACATTTATTCTGATTTTTTGGTCACCCAGAAGTTTACATTTTAATTTTACCTGGGTTTGGAATAATTTCTCATATTATTACTCAAGAAAGAGGTAAAAAGGAAACATTTGGAAATTTAGGAATAA
E1A711    TATAAGTTTTTGAATACTACCCCCTTCTTTAACACTTTTAATTTCTAGAAGTATGGTAGAAAATGGAGCTGGTACTGGATGAACAGTTTACCCCCCTTTATCTTCTGGGATTGCTCACGCCGGGGCTTCTGTTGATTTAGCAATTTTTTCTTTACATTTAGCAGGAATTTCCTCAATTTTAGGAGCAGTTAATTTTATTACTACTGTAATTAATATACGATCCCCGGGTATTACTTTAGACCGAATACCTTTATTTGTCTGATCTGTAGTAATTACTGCAATTTTATTACTTTTATCTTTACCTGTATTAGCTGGGGCTATTACTATATTACTTACAGATCGAAATTTAAATACTTCTTTCTTTGACCCTGCCGGAGGAGGAGACCCTATTTTATACCAACATTTATTCTGATTTTTTGGTCACCCAGAAGTTTACATTTTAATTTTACCTGGGTTTGGAATAATTTCTCATATTATTACTCAAGAAAGAGGTAAAAAGGAAACATTTGGAAATTTAGGAATAA
E1B103    TATAAGTTTTTGAATACTACCCCCTTCTTTAACACTTTTAATTTCTAGAAGTATGGTAGAAAATGGAGCTGGTACTGGATGAACAGTTTACCCCCCTTTATCTTCTGGGATTGCTCACGCCGGGGCTTCTGTTGATTTAGCAATTTTTTCTTTACATTTAGCAGGAATTTCCTCAATTTTAGGAGCAGTTAATTTTATTACTACTGTAATTAATATACGATCCCCGGGTATTACTTTAGACCGAATACCTTTATTTGTCTGATCTGTAGTAATTACTGCAATTTTATTACTTTTATCTTTACCTGTATTAGCTGGGGCTATTACTATATTACTTACAGATCGAAATTTAAATACTTCTTTCTTTGACCCTGCCGGAGGAGGAGACCCTATTTTATACCAACATTTATTCTGATTTTTTGGTCACCCAGAAGTTTACATTTTAATTTTACCTGGGTTTGGAATAATTTCTCATATTATTACTCAAGAAAGAGGTAAAAAGGAAACATTTGGAAATTTAGGAATAA
E1B11     TATAAGTTTTTGAATACTACCCCCTTCTTTAACACTTTTAATTTCTAGAAGTATGGTAGAAAATGGAGCTGGTACTGGATGAACAGTTTACCCTCCTTTATCTTCTGGGATTGCTCACGCCGGGGCTTCTGTTGATTTAGCAATTTTTTCTTTACATTTAGCAGGAATTTCCTCAATTTTAGGAGCAGTTAATTTTATTACTACTGTAATTAATATACGATCCCCGGGTATTACTTTAGACCGAATACCTTTATTTGTCTGATCTGTAGTAATTACTGCAATTTTATTACTTTTATCTTTACCTGTATTAGCTGGGGCTATTACTATATTACTTACAGATCGAAATTTAAATACTTCTTTCTTTGACCCTGCCGGAGGAGGAGACCCTATTTTATACCAACATTTATTCTGATTTTTTGGTCACCCAGAAGTTTACATTTTAATTTTACCTGGGTTTGGAATAATTTCTCATATTATTACTCAAGAAAGAGGTAAAAAGGAAACATTTGGAAATTTAGGAATAA
F1D13     TATAAGTTTTTGAATATTACCCCCATCTTTAACTCTCTTAATTTCTAGAAGTATAGTAGAAAACGGAGCAGGGACTGGATGAACAGTTTATCCCCCTTTATCTTCTGGAATTGCTCATGCAGGGGCCTCTGTTGATTTAGCAATTTTTTCCCTTCATTTAGCAGGAATTTCTTCTATTTTAGGAGCAGTAAATTTCATTACTACAGTAATTAATATACGATCCCCTGGAATTACATTAGATCGAATACCTTTATTTGTTTGATCAGTAGTAATTACTGCAATTTTATTACTTTTATCATTACCAGTACTAGCAGGAGCTATTACTATATTACTTACAGATCGAAATTTAAATACATCATTCTTTGATCCAGCTGGAGGAGGAGACCCAATTTTATACCAACATTTATTTTGATTTTTTGGACACCCAGAAGTTTATATTTTAATTCTTCCAGGATTTGGAATAATTTCTCATATTATTACTCAAGAAAGAGGTAAAAAGGAAACATTCGGAAATTTAGGAATAA
F1F41     TATAAGTTTTTGAATATTACCCCCATCTTTAACTCTTTTAATTTCTAGAAGTATAGTAGAAAACGGAGCAGGGACTGGATGAACAGTTTATCCCCCTTTATCTTCTGGAATTGCTCATGCAGGAGCCTCTGTTGATTTAGCAATTTTTTCCCTTCATTTAGCAGGAATTTCTTCTATTTTAGGAGCAGTAAATTTCATTACTACAGTAATTAATATACGATCCCCTGGAATTACATTAGATCGAATACCTTTATTTGTTTGATCAGTAGTAATTACTGCAATTTTATTACTTTTATCATTACCAGTACTAGCAGGAGCTATTACTATATTACTTACAGATCGAAATTTAAATACATCATTCTTTGATCCAGCTGGAGGAGGAGACCCAATTTTATACCAACATTTATTTTGATTTTTTGGACACCCAGAAGTTTATATTTTAATTCTTCCAGGATTTGGAATAATTTCTCATATTATTACTCAAGAAAGAGGTAAAAAGGAAACATTCGGAAATTTAGGAATAA
F1C31     TATAAGTTTTTGAATATTACCCCCATCTTTAACTCTCTTAATTTCTAGAAGTATAGTAGAAAACGGAGCAGGGACTGGATGAACAGTTTATCCCCCTTTATCTTCTGGAATTGCTCATGCAGGGGCCTCTGTTGATTTAGCAATTTTTTCCCTTCATTTAGCAGGAATTTCTTCTATTTTAGGAGCAGTAAATTTCATTACTACAGTAATTAATATACGATCCCCTGGAATTACATTAGATCGAATACCTTTATTTGTTTGATCAGTAGTAATTACTGCAATTTTATTACTTTTATCATTACCAGTACTAGCAGGAGCTATTACTATATTACTTACAGATCGAAATTTAAATACATCATTCTTTGATCCAGCTGGAGGAGGAGACCCAATTTTATACCAACATTTATTTTGATTTTTTGGACACCCAGAAGTTTATATTTTAATTCTTCCAGGATTTGGAATAATTTCTCATATTATTACTCAAGAAAGAGGTAAAAAAGAAACATTCGGAAATTTAGGAATAA
F1D15     TATAAGTTTTTGAATATTACCCCCATCTTTAACTCTCTTAATTTCTAGAAGTATAGTAGAAAACGGAGCAGGGACTGGATGAACAGTTTATCCCCCTTTATCTTCTGGAATTGCTCATGCAGGGGCCTCTGTTGATTTAGCAATTTTTTCCCTTCATTTAGCAGGAATTTCTTCTATTTTAGGAGCAGTAAATTTCATTACTACAGTAATTAATATACGATCCCCTGGAATTACATTAGATCGAATACCTTTATTTGTTTGATCAGTAGTAATTACTGCAATTTTATTACTTTTATCATTACCAGTACTAGCAGGAGCTATTACTATATTACTTACAGATCGAAATTTAAATACATCATTCTTTGATCCAGCTGGAGGAGGAGACCCAATTTTATACCAACATTTATTTTGATTTTTTGGACACCCAGAAGTTTATATTTTAATTCTTCCAGGATTTGGAATAATTTCTCATATTATTACTCAAGAAAGAGGTAAAAAAGAAACATTCGGAAATTTAGGAATAA
G1C72     TATAAGTTTTTGAATACTACCCCCTTCTTTAACACTTTTAATTTCTAGAAGTATAGTAGAAAATGGGGCTGGTACTGGATGAACAGTTTACCCGCCTTTATCCTCTGGAATTGCTCACGCCGGGGCTTCCGTTGATTTAGCAATTTTTTCTTTACATTTAGCAGGAATTTCCTCAATTTTAGGAGCAGTTAATTTTATTACGACTGTAATTAATATACGATCTCCAGGTATTACTTTAGATCGAATACCTTTATTTGTTTGATCTGTAGTAATTACCGCAATTTTATTACTTTTATCTTTACCTGTATTAGCCGGGGCTATTACTATATTACTTACAGATCGAAATTTAAATACTTCTTTCTTTGACCCTGCTGGAGGAGGAGATCCTATTTTATACCAACATTTATTCTGATTTTTTGGTCACCCAGAGGTTTACATTTTAATTTTACCTGGATTTGGAATAATTTCTCATATTATTACTCAAGAAAGAGGTAAAAAGGAAACATTTGGAAATTTAGGAATAA
G1B19     TATAAGTTTTTGAATACTACCTCCTTCTTTAACACTTTTAATTTCTAGAAGTATAGTAGAAAATGGAGCTGGTACTGGATGAACAGTTTATCCACCTTTATCTTCTGGAATTGCTCACGCCGGAGCTTCCGTTGATTTAGCAATTTTTTCTTTACATTTAGCAGGAATTTCCTCTATTTTAGGAGCAGTTAATTTTATTACTACTGTAATTAATATACGATCCCCGGGTATTACTTTAGATCGAATACCTTTATTTGTCTGATCTGTAGTAATTACTGCAATTTTATTACTTTTATCTTTACCTGTATTAGCTGGGGCTATTACTATATTACTTACAGATCGAAATTTAAATACTTCTTTCTTTGACCCTGCTGGAGGAGGAGACCCTATTTTATACCAACATTTATTCTGATTTTTTGGTCATCCAGAAGTTTACATTTTAATTTTACCTGGATTTGGAATAATTTCTCATATTATTACTCAAGAAAGAGGTAAAAAGGAAACATTTGGAAATTTAGGAATAA
G1B14     TATAAGTTTTTGAATACTACCCCCTTCTTTAACACTTTTAATTTCTAGAAGTATAGTAGAAAATGGAGCTGGTACTGGATGAACAGTTTATCCACCTTTATCTTCTGGAATTGCTCACGCCGGAGCTTCCGTTGATTTAGCAATTTTTTCTTTACATTTAGCAGGAATTTCCTCTATTTTAGGAGCAGTTAATTTTATTACTACTGTAATTAATATACGATCCCCGGGTATTACTTTAGATCGAATACCTTTATTTGTCTGATCTGTAGTAATTACTGCAATTTTATTACTTTTATCTTTACCTGTATTAGCTGGAGCTATTACTATATTACTTACAGATCGAAATTTAAATACTTCTTTCTTTGACCCTGCTGGAGGAGGAGACCCTATTTTATACCAACATTTATTCTGATTTTTTGGTCATCCAGAAGTTTACATTTTAATTTTACCTGGATTTGGAATAATTTCTCATATTATTACTCAAGAAAGAGGTAAAAAGGAAACATTTGGAAATTTAGGAATAA
G1A74     TATAAGTTTTTGAATACTACCCCCTTCTTTAACACTTTTAATTTCTAGAAGTATAGTAGAAAATGGAGCTGGTACTGGATGAACAGTTTATCCCCCTTTATCTTCTGGAATTGCTCACGCCGGGGCTTCCGTTGATTTAGCAATTTTTTCTTTACATTTAGCAGGAATTTCCTCTATTTTAGGAGCAGTTAATTTTATTACTACTGTAATTAATATACGATCCCCGGGTATTACTTTAGATCGAATACCTTTATTTGTCTGATCTGTAGTAATTACTGCAATTTTATTACTTTTATCTTTACCTGTATTAGCTGGGGCTATTACTATATTACTTACAGATCGAAATTTAAATACTTCTTTCTTTGACCCTGCTGGAGGAGGAGACCCTATTTTATATCAACATTTATTCTGATTTTTTGGTCACCCAGAAGTTTACATTTTAATTTTACCTGGATTTGGAATAATTTCTCATATTATTACTCAAGAAAGAGGTAAAAAGGAAACATTTGGAAATTTAGGAATAA
G1B15     TATAAGTTTTTGAATACTACCCCCTTCTTTAACACTTTTAATTTCTAGAAGTATAGTAGAAAATGGAGCTGGTACTGGATGAACAGTTTATCCCCCTTTATCTTCTGGAATTGCTCACGCCGGGGCTTCCGTTGATTTAGCAATTTTTTCTTTACATTTAGCAGGAATTTCCTCTATTTTAGGAGCAGTTAATTTTATTACTACTGTAATTAATATACGATCCCCGGGTATTACTTTAGATCGAATACCTTTATTTGTCTGATCTGTAgTAATTACTGCAATTTTATTACTTTTATCTTTACCTGTATTAGCTGGGGCTATTACTATATTACTTACAGATCGAAATTTAAATACTTCTTTCTTTGACCCTGCTGGAGGAGGAGACCCTATTTTATACCAACATTTATTCTGATTTTTTGGTCACCCAGAAGTTTACATTTTAATTTTACCTGGATTTGGAATAATTTCTCATATTATTACTCAAGAAAGAGGTAAAAAGGAAACATTTGGGAATTTAGGAATAA
G1B18     TATAAGTTTTTGAATACTACCCCCTTCTTTAACACTTTTAATTTCTAGAAGTATAGTAGAAAATGGAGCTGGTACTGGATGAACAGTTTATCCCCCTTTATCTTCTGGAATTGCTCACGCCGGGGCTTCCGTTGATTTAGCAATTTTTTCTTTACATTTAGCAGGAATTTCCTCTATTTTAGGAGCAGTTAATTTTATTACTACTGTAATTAATATACGATCCCCGGGTATTACTTTAGATCGAATACCTTTATTTGTCTGATCTGTAGTAATTACTGCAATTTTATTACTTTTATCTTTACCTGTATTAGCTGGGGCTATTACTATATTACTTACAGATCGAAATTTAAATACTTCTTTCTTTGACCCTGCTGGAGGAGGAGACCCTATTTTATATCAACATTTATTCTGATTTTTTGGTCACCCAGAAGTTTACATTTTAATTTTACCTGGATTTGGAATAATTTCTCATATTATTACTCAAGAAAGAGGTAAAAAGGAAACATTTGGGAATTTAGGAATAA
G1B16     TATAAGTTTTTGAATACTACCCCCTTCTTTAACACTTTTAATTTCTAGAAGTATAGTAGAAAATGGAGCTGGTACTGGATGAACAGTTTATCCCCCTTTATCTTCTGGAATTGCTCACGCCGGGGCTTCCGTTGATTTAGCAATTTTTTCTTTACATTTAGCAGGAATTTCCTCTATTTTAGGAGCAGTTAATTTTATTACTACTGTAATTAATATACGATCCCCGGGTATTACTTTAGACCGAATACCTTTATTTGTCTGATCTGTAGTAATTACTGCAATTTTATTACTTTTATCTTTACCTGTATTAGCTGGGGCTATTACTATATTACTTACAGATCGAAATTTAAATACTTCTTTCTTTGACCCTGCTGGAGGAGGAGACCCTATTTTATATCAACATTTATTCTGATTTTTTGGTCACCCAGAAGTTTACATTTTAATTTTACCTGGATTTGGAATAATTTCTCATATTATTACTCAAGAAAGAGGTAAAAAGGAAACATTTGGGAATTTAGGAATAA
G1C71     TATAAGTTTTTGAATACTACCTCCTTCTTTAACACTTTTAATTTCTAGAAGTATAGTAGAAAATGGAGCTGGTACTGGATGAACAGTTTATCCACCTTTATCTTCTGGGATTGCTCACGCCGGAGCTTCCGTTGATTTAGCAATTTTTTCTTTACATTTAGCAGGAATTTCCTCAATTTTAGGAGCAGTAAATTTTATTACTACCGTGATTAATATACGATCCCCAGGGATTACTTTAGATCGAATACCTTTATTTGTCTGATCTGTAGTAATTACTGCAATTTTATTACTTTTATCTTTACCTGTATTAGCTGGGGCTATTACTATATTACTTACAGATCGAAATTTAAATACTTCTTTCTTTGACCCTGCTGGAGGAGGAGACCCTATTTTATACCAACATTTATTCTGATTTTTTGGTCACCCAGAAGTTTACATTTTAATTTTACCTGGGTTTGGAATAATTTCTCATATTATTACTCAAGAAAGAGGTAAAAAGGAAACATTTGGAAATTTAGGAATAA
G1C12     TATAAGTTTTTGAATACTACCCCCTTCTTTAACACTTTTAATTTCTAGAAGTATAGTAGAAAATGGAGCTGGTACTGGATGAACAGTTTATCCTCCTTTATCTTCTGGAATTGCTCACGCCGGAGCTTCCGTTGATTTAGCAATTTTTTCTTTACATTTAGCAGGAATTTCCTCAATTTTAGGGGCAGTTAATTTTATTACTACTGTGATTAATATACGATCTCCAGGGATTACTTTAGATCGAATACCTTTATTTGTCTGATCTGTAGTAATTACTGCAATTTTATTACTTTTATCTTTACCTGTATTAGCTGGGGCCATTACTATATTACTTACAGATCGAAATTTAAATACTTCTTTCTTTGACCCTGCTGGAGGAGGAGACCCTATTTTATACCAACATTTATTCTGATTTTTTGGTCACCCAGAAGTTTACATTTTAATTTTACCTGGATTTGGAATAATTTCTCATATTATTACTCAAGAAAGAGGTAAAAAGGAAACATTTGGAAATTTAGGAATAA
H1C63     CATAAGTTTTTGAATATTACCTCCTTCTTTAACACTTTTAATTTCTAGAAGTATAGTAGAAAATGGAGCTGGTACTGGATGAACAGTTTACCCTCCTCTATCCTCTGGAATTGCTCATGCTGGAGCTTCTGTTGATTTAGCAATTTTTTCATTACATTTAGCAGGAATTTCATCTATTTTAGGAGCAGTTAATTTTATTACTACTGTAATTAATATACGATCCCCTGGAATTACTTTAGATCGAATGCCTTTATTTGTTTGATCTGTAGTAATTACTGCAATTTTATTACTTTTATCCTTACCAGTATTAGCTGGGGCAATTACTATATTATTAACAGATCGAAATTTAAATACTTCTTTCTTTGACCCTGCGGGAGGGGGAGACCCTATTTTATATCAACATTTATTTTGATTCTTTGGTCATCCAGAAGTTTACATTTTAATTTTACCTGGATTTGGGATAATTTCTCATATTATTACTCAAGAAAGAGGTAAAAAGGAAACATTTGGAAATTTAGGGATAA
H1C109    CATAAGTTTTTGAATATTACCTCCTTCTTTAACACTTTTAATTTCTAGAAGTATAGTAGAAAATGGAGCTGGTACTGGATGAACAGTTTACCCTCCTCTATCCTCTGGAATTGCTCATGCTGGAGCTTCTGTTGATTTAGCAATTTTTTCATTACATTTAGCAGGAATTTCATCTATTTTAGGAGCAGTTAATTTTATTACTACTGTAATTAATATACGATCCCCTGGAATTACTTTAGATCGAATGCCTTTATTTGTTTGATCTGTAGTAATTACTGCAATTTTATTACTTTTATCCTTACCAGTATTAGCTGGGGCAATTACTATATTATTAACAGATCGAAATTTAAATACTTCTTTCTTTGACCCTGCGGGAGGGGGAGACCCTATTTTATATCAACATTTATTTTGATTCTTTGGTCATCCAGAAGTTTACATTTTAATTTTACCTGGATTTGGGATAATTTCTCATATTATTACTCAAGAAAGAGGTAAAAAGGAAACATTTGGAAATTTAGGTATAA
H1C62     CATAAGTTTTTGAATATTACCTCCTTCTTTAACACTTTTAATTTCTAGAAGTATAGTAGAAAATGGAGCTGGTACTGGATGAACAGTTTACCCTCCTCTATCCTCTGGAATTGCTCATGCTGGAGCTTCTGTTGATTTAGCAATTTTTTCATTACATTTAGCAGGAATTTCGTCTATTTTAGGAGCAGTTAATTTTATTACTACTGTAATTAATATACGATCCCCTGGAATTACTTTAGATCGAATACCTTTATTTGTTTGATCTGTAGTAATTACTGCAATTTTATTACTTTTATCCTTACCAGTATTAGCTGGGGCAATTACTATATTATTAACAGATCGAAATTTAAATACTTCTTTCTTTGACCCTGCGGGAGGGGGAGACCCTATTTTATATCAACATTTATTTTGATTCTTTGGTCATCCAGAAGTTTACATTTTAATTTTACCTGGATTTGGGATAATTTCTCATATTATTACTCAAGAAAGAGGTAAAAAGGAAACATTTGGAAATTTAGGGATAA
